# Supplementary material for: The circadian clock modulates Anopheles gambiae infection with Plasmodium falciparum
Source: PLoS One. 2022 Dec 1;17(12):e0278484. doi: 10.1371/journal.pone.0278484 (PMC9714873; doi:10.1371/journal.pone.0278484)
Supplement: S1 Data — (XLSX) [file pone.0278484.s001.xlsx]

## Sheet: Day_night infection
Day_night infection						24 hrs infection							24 hrs Microbiota synamics						24 hrs Lysozyme expression						Normal and reversed Light/Dark cycle						Clock gene silencing (RNAi) on mosquitoes reared under LD/DL condition
Mosquito strain	Paraiste strain	Replicate	Treatment	Oocyst Count		Mosquito strain	Paraiste strain	Replicate	ZT	24 hr Clock	Oocyst		Mosquito strain	Replicate	ZT	24 hr Clock	Microbiota count		Mosquito strain	Replicate	ZT	24 hr Clock	Microbiota count		Mosquito strain	Paraiste strain	Replicate	Treatment	Oocyst		Mosquito strain	Paraiste strain	Replicate	ZT	24 hr Clock	Oocyst count
An. coluzzii (Ngousso)	P. falciparum (NF54)	1	13:00 to 15:00	1		An. coluzzii (Ngousso)	P. falciparum (NF54)	1	0	06:00:00	5		An. coluzzii (Ngousso)	1	0	06:00:00	13895		An. coluzzii (Ngousso)	1	0	06:00:00	83.0473		An. coluzzii (Ngousso)	P. falciparum (NF54)	1	LD	41		An. coluzzii (Ngousso)	P. falciparum (NF54)	1	LD	LacZ	73
An. coluzzii (Ngousso)	P. falciparum (NF54)	1	13:00 to 15:00	97		An. coluzzii (Ngousso)	P. falciparum (NF54)	1	0	06:00:00	120		An. coluzzii (Ngousso)	1	0	06:00:00	13267		An. coluzzii (Ngousso)	1	0	06:00:00	10.7177		An. coluzzii (Ngousso)	P. falciparum (NF54)	1	LD	25		An. coluzzii (Ngousso)	P. falciparum (NF54)	1	LD	LacZ	220
An. coluzzii (Ngousso)	P. falciparum (NF54)	1	13:00 to 15:00	45		An. coluzzii (Ngousso)	P. falciparum (NF54)	1	0	06:00:00	8		An. coluzzii (Ngousso)	1	0	06:00:00	13081		An. coluzzii (Ngousso)	1	0	06:00:00	16.5501		An. coluzzii (Ngousso)	P. falciparum (NF54)	1	LD	515		An. coluzzii (Ngousso)	P. falciparum (NF54)	1	LD	LacZ	253
An. coluzzii (Ngousso)	P. falciparum (NF54)	1	13:00 to 15:00	277		An. coluzzii (Ngousso)	P. falciparum (NF54)	1	0	06:00:00	7		An. coluzzii (Ngousso)	1	0	06:00:00	28646		An. coluzzii (Ngousso)	1	0	06:00:00	19.6591		An. coluzzii (Ngousso)	P. falciparum (NF54)	1	LD	24		An. coluzzii (Ngousso)	P. falciparum (NF54)	1	LD	LacZ	235
An. coluzzii (Ngousso)	P. falciparum (NF54)	1	13:00 to 15:00	97		An. coluzzii (Ngousso)	P. falciparum (NF54)	1	0	06:00:00	10		An. coluzzii (Ngousso)	1	0	06:00:00	31602		An. coluzzii (Ngousso)	1	0	06:00:00	28.9515		An. coluzzii (Ngousso)	P. falciparum (NF54)	1	LD	546		An. coluzzii (Ngousso)	P. falciparum (NF54)	1	LD	LacZ	152
An. coluzzii (Ngousso)	P. falciparum (NF54)	1	13:00 to 15:00	36		An. coluzzii (Ngousso)	P. falciparum (NF54)	1	0	06:00:00	15		An. coluzzii (Ngousso)	1	0	06:00:00	30641		An. coluzzii (Ngousso)	1	0	06:00:00	16.9352		An. coluzzii (Ngousso)	P. falciparum (NF54)	1	LD	523		An. coluzzii (Ngousso)	P. falciparum (NF54)	1	LD	LacZ	386
An. coluzzii (Ngousso)	P. falciparum (NF54)	1	13:00 to 15:00	70		An. coluzzii (Ngousso)	P. falciparum (NF54)	1	0	06:00:00	0		An. coluzzii (Ngousso)	1	0	06:00:00	7555		An. coluzzii (Ngousso)	1	0	06:00:00	51.597		An. coluzzii (Ngousso)	P. falciparum (NF54)	1	LD	14		An. coluzzii (Ngousso)	P. falciparum (NF54)	1	LD	LacZ	270
An. coluzzii (Ngousso)	P. falciparum (NF54)	1	13:00 to 15:00	145		An. coluzzii (Ngousso)	P. falciparum (NF54)	1	0	06:00:00	0		An. coluzzii (Ngousso)	1	0	06:00:00	7509		An. coluzzii (Ngousso)	1	0	06:00:00	11.6489		An. coluzzii (Ngousso)	P. falciparum (NF54)	1	LD	1		An. coluzzii (Ngousso)	P. falciparum (NF54)	1	LD	LacZ	104
An. coluzzii (Ngousso)	P. falciparum (NF54)	1	13:00 to 15:00	93		An. coluzzii (Ngousso)	P. falciparum (NF54)	1	0	06:00:00	32		An. coluzzii (Ngousso)	1	0	06:00:00	7368		An. coluzzii (Ngousso)	1	0	06:00:00	5.26172		An. coluzzii (Ngousso)	P. falciparum (NF54)	1	LD	52		An. coluzzii (Ngousso)	P. falciparum (NF54)	1	LD	LacZ	49
An. coluzzii (Ngousso)	P. falciparum (NF54)	1	13:00 to 15:00	74		An. coluzzii (Ngousso)	P. falciparum (NF54)	1	0	06:00:00	106		An. coluzzii (Ngousso)	1	0	06:00:00	28950		An. coluzzii (Ngousso)	1	0	06:00:00	20.9078		An. coluzzii (Ngousso)	P. falciparum (NF54)	1	LD	185		An. coluzzii (Ngousso)	P. falciparum (NF54)	1	LD	LacZ	272
An. coluzzii (Ngousso)	P. falciparum (NF54)	1	13:00 to 15:00	25		An. coluzzii (Ngousso)	P. falciparum (NF54)	1	0	06:00:00	48		An. coluzzii (Ngousso)	1	0	06:00:00	27013		An. coluzzii (Ngousso)	1	0	06:00:00	2.17103		An. coluzzii (Ngousso)	P. falciparum (NF54)	1	LD	2		An. coluzzii (Ngousso)	P. falciparum (NF54)	1	LD	LacZ	400
An. coluzzii (Ngousso)	P. falciparum (NF54)	1	13:00 to 15:00	1		An. coluzzii (Ngousso)	P. falciparum (NF54)	1	0	06:00:00	2		An. coluzzii (Ngousso)	1	0	06:00:00	28484		An. coluzzii (Ngousso)	1	0	06:00:00	56.0789		An. coluzzii (Ngousso)	P. falciparum (NF54)	1	LD	92		An. coluzzii (Ngousso)	P. falciparum (NF54)	1	LD	LacZ	363
An. coluzzii (Ngousso)	P. falciparum (NF54)	1	13:00 to 15:00	77		An. coluzzii (Ngousso)	P. falciparum (NF54)	1	0	06:00:00	0		An. coluzzii (Ngousso)	1	0	06:00:00	24580		An. coluzzii (Ngousso)	1	0	06:00:00	12.6608		An. coluzzii (Ngousso)	P. falciparum (NF54)	1	LD	248		An. coluzzii (Ngousso)	P. falciparum (NF54)	1	LD	LacZ	282
An. coluzzii (Ngousso)	P. falciparum (NF54)	1	13:00 to 15:00	123		An. coluzzii (Ngousso)	P. falciparum (NF54)	1	0	06:00:00	4		An. coluzzii (Ngousso)	1	0	06:00:00	25033		An. coluzzii (Ngousso)	1	0	06:00:00	5.71878		An. coluzzii (Ngousso)	P. falciparum (NF54)	1	LD	63		An. coluzzii (Ngousso)	P. falciparum (NF54)	1	LD	LacZ	104
An. coluzzii (Ngousso)	P. falciparum (NF54)	1	13:00 to 15:00	5		An. coluzzii (Ngousso)	P. falciparum (NF54)	1	0	06:00:00	36		An. coluzzii (Ngousso)	1	0	06:00:00	26178		An. coluzzii (Ngousso)	1	0	06:00:00	6.22192		An. coluzzii (Ngousso)	P. falciparum (NF54)	1	LD	4		An. coluzzii (Ngousso)	P. falciparum (NF54)	1	LD	LacZ	31
An. coluzzii (Ngousso)	P. falciparum (NF54)	1	13:00 to 15:00	0		An. coluzzii (Ngousso)	P. falciparum (NF54)	1	0	06:00:00	0		An. coluzzii (Ngousso)	1	0	06:00:00	20877		An. coluzzii (Ngousso)	2	0	06:00:00	49.3834		An. coluzzii (Ngousso)	P. falciparum (NF54)	1	LD	28		An. coluzzii (Ngousso)	P. falciparum (NF54)	1	LD	LacZ	462
An. coluzzii (Ngousso)	P. falciparum (NF54)	1	13:00 to 15:00	0		An. coluzzii (Ngousso)	P. falciparum (NF54)	1	0	06:00:00	20		An. coluzzii (Ngousso)	1	0	06:00:00	20672		An. coluzzii (Ngousso)	2	0	06:00:00	26.3298		An. coluzzii (Ngousso)	P. falciparum (NF54)	1	LD	438		An. coluzzii (Ngousso)	P. falciparum (NF54)	1	LD	LacZ	31
An. coluzzii (Ngousso)	P. falciparum (NF54)	1	13:00 to 15:00	27		An. coluzzii (Ngousso)	P. falciparum (NF54)	1	0	06:00:00	110		An. coluzzii (Ngousso)	1	0	06:00:00	19840		An. coluzzii (Ngousso)	2	0	06:00:00	44.5554		An. coluzzii (Ngousso)	P. falciparum (NF54)	1	LD	17		An. coluzzii (Ngousso)	P. falciparum (NF54)	1	LD	LacZ	171
An. coluzzii (Ngousso)	P. falciparum (NF54)	1	13:00 to 15:00	23		An. coluzzii (Ngousso)	P. falciparum (NF54)	1	0	06:00:00	18		An. coluzzii (Ngousso)	1	0	06:00:00	36870		An. coluzzii (Ngousso)	2	0	06:00:00	105.797		An. coluzzii (Ngousso)	P. falciparum (NF54)	1	LD	6		An. coluzzii (Ngousso)	P. falciparum (NF54)	1	LD	LacZ	310
An. coluzzii (Ngousso)	P. falciparum (NF54)	1	13:00 to 15:00	3		An. coluzzii (Ngousso)	P. falciparum (NF54)	1	0	06:00:00	120		An. coluzzii (Ngousso)	1	0	06:00:00	35555		An. coluzzii (Ngousso)	2	0	06:00:00	98.3742		An. coluzzii (Ngousso)	P. falciparum (NF54)	1	LD	848		An. coluzzii (Ngousso)	P. falciparum (NF54)	1	LD	LacZ	84
An. coluzzii (Ngousso)	P. falciparum (NF54)	1	13:00 to 15:00	99		An. coluzzii (Ngousso)	P. falciparum (NF54)	1	0	06:00:00	1		An. coluzzii (Ngousso)	1	0	06:00:00	35725		An. coluzzii (Ngousso)	2	0	06:00:00	4.19915		An. coluzzii (Ngousso)	P. falciparum (NF54)	1	LD	38		An. coluzzii (Ngousso)	P. falciparum (NF54)	1	LD	LacZ	263
An. coluzzii (Ngousso)	P. falciparum (NF54)	1	13:00 to 15:00	0		An. coluzzii (Ngousso)	P. falciparum (NF54)	1	0	06:00:00	263		An. coluzzii (Ngousso)	1	0	06:00:00	28958		An. coluzzii (Ngousso)	2	0	06:00:00	35.6413		An. coluzzii (Ngousso)	P. falciparum (NF54)	1	LD	1		An. coluzzii (Ngousso)	P. falciparum (NF54)	1	LD	LacZ	84
An. coluzzii (Ngousso)	P. falciparum (NF54)	1	13:00 to 15:00	209		An. coluzzii (Ngousso)	P. falciparum (NF54)	1	0	06:00:00	19		An. coluzzii (Ngousso)	2	0	06:00:00	28335		An. coluzzii (Ngousso)	2	0	06:00:00	26.7037		An. coluzzii (Ngousso)	P. falciparum (NF54)	1	LD	224		An. coluzzii (Ngousso)	P. falciparum (NF54)	1	LD	LacZ	13
An. coluzzii (Ngousso)	P. falciparum (NF54)	1	13:00 to 15:00	40		An. coluzzii (Ngousso)	P. falciparum (NF54)	1	0	06:00:00	2		An. coluzzii (Ngousso)	2	0	06:00:00	28851		An. coluzzii (Ngousso)	2	0	06:00:00	914.031		An. coluzzii (Ngousso)	P. falciparum (NF54)	1	LD	23		An. coluzzii (Ngousso)	P. falciparum (NF54)	1	LD	LacZ	410
An. coluzzii (Ngousso)	P. falciparum (NF54)	1	13:00 to 15:00	118		An. coluzzii (Ngousso)	P. falciparum (NF54)	1	0	06:00:00	8		An. coluzzii (Ngousso)	2	0	06:00:00	18922		An. coluzzii (Ngousso)	2	0	06:00:00	30.2131		An. coluzzii (Ngousso)	P. falciparum (NF54)	1	LD	444		An. coluzzii (Ngousso)	P. falciparum (NF54)	1	LD	LacZ	221
An. coluzzii (Ngousso)	P. falciparum (NF54)	1	13:00 to 15:00	2		An. coluzzii (Ngousso)	P. falciparum (NF54)	1	0	06:00:00	7		An. coluzzii (Ngousso)	2	0	06:00:00	18676		An. coluzzii (Ngousso)	2	0	06:00:00	4.15777		An. coluzzii (Ngousso)	P. falciparum (NF54)	1	LD	264		An. coluzzii (Ngousso)	P. falciparum (NF54)	2	LD	lacZ	168
An. coluzzii (Ngousso)	P. falciparum (NF54)	1	13:00 to 15:00	22		An. coluzzii (Ngousso)	P. falciparum (NF54)	1	0	06:00:00	0		An. coluzzii (Ngousso)	2	0	06:00:00	20241		An. coluzzii (Ngousso)	2	0	06:00:00	35.2901		An. coluzzii (Ngousso)	P. falciparum (NF54)	1	LD	144		An. coluzzii (Ngousso)	P. falciparum (NF54)	2	LD	lacZ	115
An. coluzzii (Ngousso)	P. falciparum (NF54)	1	13:00 to 15:00	24		An. coluzzii (Ngousso)	P. falciparum (NF54)	1	0	06:00:00	49		An. coluzzii (Ngousso)	2	0	06:00:00	26631		An. coluzzii (Ngousso)	2	0	06:00:00	26.4405		An. coluzzii (Ngousso)	P. falciparum (NF54)	1	LD	33		An. coluzzii (Ngousso)	P. falciparum (NF54)	2	LD	lacZ	264
An. coluzzii (Ngousso)	P. falciparum (NF54)	1	13:00 to 15:00	0		An. coluzzii (Ngousso)	P. falciparum (NF54)	1	0	06:00:00	0		An. coluzzii (Ngousso)	2	0	06:00:00	24830		An. coluzzii (Ngousso)	1	6	12:00:00	7.00535		An. coluzzii (Ngousso)	P. falciparum (NF54)	1	LD	24		An. coluzzii (Ngousso)	P. falciparum (NF54)	2	LD	lacZ	189
An. coluzzii (Ngousso)	P. falciparum (NF54)	1	13:00 to 15:00	0		An. coluzzii (Ngousso)	P. falciparum (NF54)	1	0	06:00:00	328		An. coluzzii (Ngousso)	2	0	06:00:00	25536		An. coluzzii (Ngousso)	1	6	12:00:00	28.7889		An. coluzzii (Ngousso)	P. falciparum (NF54)	1	LD	159		An. coluzzii (Ngousso)	P. falciparum (NF54)	2	LD	lacZ	104
An. coluzzii (Ngousso)	P. falciparum (NF54)	1	19:00 to 20:00	30		An. coluzzii (Ngousso)	P. falciparum (NF54)	2	0	06:00:00	0		An. coluzzii (Ngousso)	2	0	06:00:00	14659		An. coluzzii (Ngousso)	1	6	12:00:00	52.8002		An. coluzzii (Ngousso)	P. falciparum (NF54)	1	LD	296		An. coluzzii (Ngousso)	P. falciparum (NF54)	2	LD	lacZ	230
An. coluzzii (Ngousso)	P. falciparum (NF54)	1	19:00 to 20:00	219		An. coluzzii (Ngousso)	P. falciparum (NF54)	2	0	06:00:00	0		An. coluzzii (Ngousso)	2	0	06:00:00	14927		An. coluzzii (Ngousso)	1	6	12:00:00	112.843		An. coluzzii (Ngousso)	P. falciparum (NF54)	1	LD	253		An. coluzzii (Ngousso)	P. falciparum (NF54)	2	LD	lacZ	65
An. coluzzii (Ngousso)	P. falciparum (NF54)	1	19:00 to 20:00	144		An. coluzzii (Ngousso)	P. falciparum (NF54)	2	0	06:00:00	0		An. coluzzii (Ngousso)	2	0	06:00:00	13906		An. coluzzii (Ngousso)	1	6	12:00:00	14.8034		An. coluzzii (Ngousso)	P. falciparum (NF54)	1	LD	36		An. coluzzii (Ngousso)	P. falciparum (NF54)	2	LD	lacZ	229
An. coluzzii (Ngousso)	P. falciparum (NF54)	1	19:00 to 20:00	84		An. coluzzii (Ngousso)	P. falciparum (NF54)	2	0	06:00:00	0		An. coluzzii (Ngousso)	2	0	06:00:00	22164		An. coluzzii (Ngousso)	1	6	12:00:00	16.612		An. coluzzii (Ngousso)	P. falciparum (NF54)	1	DL	86		An. coluzzii (Ngousso)	P. falciparum (NF54)	2	LD	lacZ	169
An. coluzzii (Ngousso)	P. falciparum (NF54)	1	19:00 to 20:00	57		An. coluzzii (Ngousso)	P. falciparum (NF54)	2	0	06:00:00	3		An. coluzzii (Ngousso)	2	0	06:00:00	22504		An. coluzzii (Ngousso)	1	6	12:00:00	79.0629		An. coluzzii (Ngousso)	P. falciparum (NF54)	1	DL	17		An. coluzzii (Ngousso)	P. falciparum (NF54)	2	LD	lacZ	65
An. coluzzii (Ngousso)	P. falciparum (NF54)	1	19:00 to 20:00	30		An. coluzzii (Ngousso)	P. falciparum (NF54)	2	0	06:00:00	1		An. coluzzii (Ngousso)	2	0	06:00:00	21217		An. coluzzii (Ngousso)	1	6	12:00:00	21.6376		An. coluzzii (Ngousso)	P. falciparum (NF54)	1	DL	75		An. coluzzii (Ngousso)	P. falciparum (NF54)	2	LD	lacZ	246
An. coluzzii (Ngousso)	P. falciparum (NF54)	1	19:00 to 20:00	169		An. coluzzii (Ngousso)	P. falciparum (NF54)	2	0	06:00:00	0		An. coluzzii (Ngousso)	2	0	06:00:00	19043		An. coluzzii (Ngousso)	1	6	12:00:00	26.0722		An. coluzzii (Ngousso)	P. falciparum (NF54)	1	DL	176		An. coluzzii (Ngousso)	P. falciparum (NF54)	2	LD	lacZ	191
An. coluzzii (Ngousso)	P. falciparum (NF54)	1	19:00 to 20:00	17		An. coluzzii (Ngousso)	P. falciparum (NF54)	2	0	06:00:00	0		An. coluzzii (Ngousso)	2	0	06:00:00	18654		An. coluzzii (Ngousso)	1	6	12:00:00	8.41751		An. coluzzii (Ngousso)	P. falciparum (NF54)	1	DL	9		An. coluzzii (Ngousso)	P. falciparum (NF54)	2	LD	lacZ	385
An. coluzzii (Ngousso)	P. falciparum (NF54)	1	19:00 to 20:00	29		An. coluzzii (Ngousso)	P. falciparum (NF54)	2	0	06:00:00	0		An. coluzzii (Ngousso)	2	0	06:00:00	18816		An. coluzzii (Ngousso)	1	6	12:00:00	15.9655		An. coluzzii (Ngousso)	P. falciparum (NF54)	1	DL	191		An. coluzzii (Ngousso)	P. falciparum (NF54)	2	LD	lacZ	54
An. coluzzii (Ngousso)	P. falciparum (NF54)	1	19:00 to 20:00	164		An. coluzzii (Ngousso)	P. falciparum (NF54)	2	0	06:00:00	0		An. coluzzii (Ngousso)	2	0	06:00:00	32546		An. coluzzii (Ngousso)	1	6	12:00:00	11.4506		An. coluzzii (Ngousso)	P. falciparum (NF54)	1	DL	21		An. coluzzii (Ngousso)	P. falciparum (NF54)	2	LD	lacZ	147
An. coluzzii (Ngousso)	P. falciparum (NF54)	1	19:00 to 20:00	89		An. coluzzii (Ngousso)	P. falciparum (NF54)	2	0	06:00:00	6		An. coluzzii (Ngousso)	2	0	06:00:00	32794		An. coluzzii (Ngousso)	1	6	12:00:00	25.6259		An. coluzzii (Ngousso)	P. falciparum (NF54)	1	DL	216		An. coluzzii (Ngousso)	P. falciparum (NF54)	2	LD	lacZ	128
An. coluzzii (Ngousso)	P. falciparum (NF54)	1	19:00 to 20:00	13		An. coluzzii (Ngousso)	P. falciparum (NF54)	2	0	06:00:00	4		An. coluzzii (Ngousso)	2	0	06:00:00	31847		An. coluzzii (Ngousso)	1	6	12:00:00	15.2323		An. coluzzii (Ngousso)	P. falciparum (NF54)	1	DL	342		An. coluzzii (Ngousso)	P. falciparum (NF54)	1	LD	ClockKD	135
An. coluzzii (Ngousso)	P. falciparum (NF54)	1	19:00 to 20:00	80		An. coluzzii (Ngousso)	P. falciparum (NF54)	2	0	06:00:00	6		An. coluzzii (Ngousso)	1	6	12:00:00	14025		An. coluzzii (Ngousso)	1	6	12:00:00	38.7896		An. coluzzii (Ngousso)	P. falciparum (NF54)	1	DL	3		An. coluzzii (Ngousso)	P. falciparum (NF54)	1	LD	ClockKD	183
An. coluzzii (Ngousso)	P. falciparum (NF54)	1	19:00 to 20:00	11		An. coluzzii (Ngousso)	P. falciparum (NF54)	2	0	06:00:00	22		An. coluzzii (Ngousso)	1	6	12:00:00	13791		An. coluzzii (Ngousso)	2	6	12:00:00	35.4584		An. coluzzii (Ngousso)	P. falciparum (NF54)	1	DL	22		An. coluzzii (Ngousso)	P. falciparum (NF54)	1	LD	ClockKD	173
An. coluzzii (Ngousso)	P. falciparum (NF54)	1	19:00 to 20:00	67		An. coluzzii (Ngousso)	P. falciparum (NF54)	2	0	06:00:00	2		An. coluzzii (Ngousso)	1	6	12:00:00	12551		An. coluzzii (Ngousso)	2	6	12:00:00	5.00171		An. coluzzii (Ngousso)	P. falciparum (NF54)	1	DL	61		An. coluzzii (Ngousso)	P. falciparum (NF54)	1	LD	ClockKD	57
An. coluzzii (Ngousso)	P. falciparum (NF54)	1	19:00 to 20:00	154		An. coluzzii (Ngousso)	P. falciparum (NF54)	2	0	06:00:00	24		An. coluzzii (Ngousso)	1	6	12:00:00	38002		An. coluzzii (Ngousso)	2	6	12:00:00	60.5414		An. coluzzii (Ngousso)	P. falciparum (NF54)	1	DL	23		An. coluzzii (Ngousso)	P. falciparum (NF54)	1	LD	ClockKD	76
An. coluzzii (Ngousso)	P. falciparum (NF54)	1	19:00 to 20:00	234		An. coluzzii (Ngousso)	P. falciparum (NF54)	2	0	06:00:00	0		An. coluzzii (Ngousso)	1	6	12:00:00	37125		An. coluzzii (Ngousso)	2	6	12:00:00	17.1678		An. coluzzii (Ngousso)	P. falciparum (NF54)	1	DL	135		An. coluzzii (Ngousso)	P. falciparum (NF54)	1	LD	ClockKD	146
An. coluzzii (Ngousso)	P. falciparum (NF54)	1	19:00 to 20:00	140		An. coluzzii (Ngousso)	P. falciparum (NF54)	2	0	06:00:00	0		An. coluzzii (Ngousso)	1	6	12:00:00	34325		An. coluzzii (Ngousso)	2	6	12:00:00	19.7285		An. coluzzii (Ngousso)	P. falciparum (NF54)	1	DL	99		An. coluzzii (Ngousso)	P. falciparum (NF54)	1	LD	ClockKD	144
An. coluzzii (Ngousso)	P. falciparum (NF54)	1	19:00 to 20:00	117		An. coluzzii (Ngousso)	P. falciparum (NF54)	2	0	06:00:00	0		An. coluzzii (Ngousso)	1	6	12:00:00	35958		An. coluzzii (Ngousso)	2	6	12:00:00	20.905		An. coluzzii (Ngousso)	P. falciparum (NF54)	1	LL	3		An. coluzzii (Ngousso)	P. falciparum (NF54)	1	LD	ClockKD	161
An. coluzzii (Ngousso)	P. falciparum (NF54)	1	19:00 to 20:00	105		An. coluzzii (Ngousso)	P. falciparum (NF54)	2	0	06:00:00	0		An. coluzzii (Ngousso)	1	6	12:00:00	36093		An. coluzzii (Ngousso)	2	6	12:00:00	36.6907		An. coluzzii (Ngousso)	P. falciparum (NF54)	1	LL	13		An. coluzzii (Ngousso)	P. falciparum (NF54)	1	LD	ClockKD	279
An. coluzzii (Ngousso)	P. falciparum (NF54)	1	19:00 to 20:00	142		An. coluzzii (Ngousso)	P. falciparum (NF54)	2	0	06:00:00	14		An. coluzzii (Ngousso)	1	6	12:00:00	35378		An. coluzzii (Ngousso)	2	6	12:00:00	62.9277		An. coluzzii (Ngousso)	P. falciparum (NF54)	1	LL	24		An. coluzzii (Ngousso)	P. falciparum (NF54)	1	LD	ClockKD	35
An. coluzzii (Ngousso)	P. falciparum (NF54)	1	19:00 to 20:00	99		An. coluzzii (Ngousso)	P. falciparum (NF54)	2	0	06:00:00	0		An. coluzzii (Ngousso)	1	6	12:00:00	13072		An. coluzzii (Ngousso)	2	6	12:00:00	19.2601		An. coluzzii (Ngousso)	P. falciparum (NF54)	1	LL	3		An. coluzzii (Ngousso)	P. falciparum (NF54)	1	LD	ClockKD	51
An. coluzzii (Ngousso)	P. falciparum (NF54)	1	19:00 to 20:00	165		An. coluzzii (Ngousso)	P. falciparum (NF54)	2	0	06:00:00	2		An. coluzzii (Ngousso)	1	6	12:00:00	14247		An. coluzzii (Ngousso)	2	6	12:00:00	15.9768		An. coluzzii (Ngousso)	P. falciparum (NF54)	1	LL	129		An. coluzzii (Ngousso)	P. falciparum (NF54)	1	LD	ClockKD	45
An. coluzzii (Ngousso)	P. falciparum (NF54)	1	19:00 to 20:00	2		An. coluzzii (Ngousso)	P. falciparum (NF54)	2	0	06:00:00	2		An. coluzzii (Ngousso)	1	6	12:00:00	14242		An. coluzzii (Ngousso)	2	6	12:00:00	8.42723		An. coluzzii (Ngousso)	P. falciparum (NF54)	1	LL	32		An. coluzzii (Ngousso)	P. falciparum (NF54)	1	LD	ClockKD	116
An. coluzzii (Ngousso)	P. falciparum (NF54)	1	19:00 to 20:00	201		An. coluzzii (Ngousso)	P. falciparum (NF54)	2	0	06:00:00	7		An. coluzzii (Ngousso)	1	6	12:00:00	24283		An. coluzzii (Ngousso)	2	6	12:00:00	12.3055		An. coluzzii (Ngousso)	P. falciparum (NF54)	1	LL	2		An. coluzzii (Ngousso)	P. falciparum (NF54)	1	LD	ClockKD	56
An. coluzzii (Ngousso)	P. falciparum (NF54)	1	19:00 to 20:00	259		An. coluzzii (Ngousso)	P. falciparum (NF54)	2	0	06:00:00	16		An. coluzzii (Ngousso)	1	6	12:00:00	27197		An. coluzzii (Ngousso)	2	6	12:00:00	2.33545		An. coluzzii (Ngousso)	P. falciparum (NF54)	1	LL	75		An. coluzzii (Ngousso)	P. falciparum (NF54)	1	LD	ClockKD	112
An. coluzzii (Ngousso)	P. falciparum (NF54)	1	19:00 to 20:00	1		An. coluzzii (Ngousso)	P. falciparum (NF54)	2	0	06:00:00	0		An. coluzzii (Ngousso)	1	6	12:00:00	27275		An. coluzzii (Ngousso)	1	12	18:00:00	554.773		An. coluzzii (Ngousso)	P. falciparum (NF54)	1	LL	169		An. coluzzii (Ngousso)	P. falciparum (NF54)	1	LD	ClockKD	221
An. coluzzii (Ngousso)	P. falciparum (NF54)	1	19:00 to 20:00	2		An. coluzzii (Ngousso)	P. falciparum (NF54)	2	0	06:00:00	0		An. coluzzii (Ngousso)	1	6	12:00:00	19276		An. coluzzii (Ngousso)	1	12	18:00:00	510.741		An. coluzzii (Ngousso)	P. falciparum (NF54)	1	LL	175		An. coluzzii (Ngousso)	P. falciparum (NF54)	1	LD	ClockKD	229
An. coluzzii (Ngousso)	P. falciparum (NF54)	1	19:00 to 20:00	39		An. coluzzii (Ngousso)	P. falciparum (NF54)	2	0	06:00:00	3		An. coluzzii (Ngousso)	1	6	12:00:00	20123		An. coluzzii (Ngousso)	1	12	18:00:00	2.65198		An. coluzzii (Ngousso)	P. falciparum (NF54)	1	LL	336		An. coluzzii (Ngousso)	P. falciparum (NF54)	1	LD	ClockKD	77
An. coluzzii (Ngousso)	P. falciparum (NF54)	1	19:00 to 20:00	0		An. coluzzii (Ngousso)	P. falciparum (NF54)	2	0	06:00:00	0		An. coluzzii (Ngousso)	1	6	12:00:00	19007		An. coluzzii (Ngousso)	1	12	18:00:00	114.84		An. coluzzii (Ngousso)	P. falciparum (NF54)	1	LL	28		An. coluzzii (Ngousso)	P. falciparum (NF54)	1	LD	ClockKD	47
An. coluzzii (Ngousso)	P. falciparum (NF54)	1	19:00 to 20:00	40		An. coluzzii (Ngousso)	P. falciparum (NF54)	2	0	06:00:00	4		An. coluzzii (Ngousso)	1	6	12:00:00	28788		An. coluzzii (Ngousso)	1	12	18:00:00	90.272		An. coluzzii (Ngousso)	P. falciparum (NF54)	1	LL	64		An. coluzzii (Ngousso)	P. falciparum (NF54)	1	LD	ClockKD	50
An. coluzzii (Ngousso)	P. falciparum (NF54)	1	19:00 to 20:00	9		An. coluzzii (Ngousso)	P. falciparum (NF54)	2	0	06:00:00	0		An. coluzzii (Ngousso)	1	6	12:00:00	27487		An. coluzzii (Ngousso)	1	12	18:00:00	2.14073		An. coluzzii (Ngousso)	P. falciparum (NF54)	1	LL	281		An. coluzzii (Ngousso)	P. falciparum (NF54)	1	LD	ClockKD	66
An. coluzzii (Ngousso)	P. falciparum (NF54)	1	19:00 to 20:00	194		An. coluzzii (Ngousso)	P. falciparum (NF54)	2	0	06:00:00	0		An. coluzzii (Ngousso)	1	6	12:00:00	30980		An. coluzzii (Ngousso)	1	12	18:00:00	228.483		An. coluzzii (Ngousso)	P. falciparum (NF54)	1	LL	4		An. coluzzii (Ngousso)	P. falciparum (NF54)	1	LD	ClockKD	34
An. coluzzii (Ngousso)	P. falciparum (NF54)	1	19:00 to 20:00	50		An. coluzzii (Ngousso)	P. falciparum (NF54)	2	0	06:00:00	0		An. coluzzii (Ngousso)	2	6	12:00:00	43362		An. coluzzii (Ngousso)	1	12	18:00:00	97.9537		An. coluzzii (Ngousso)	P. falciparum (NF54)	1	LL	187		An. coluzzii (Ngousso)	P. falciparum (NF54)	1	LD	ClockKD	85
An. coluzzii (Ngousso)	P. falciparum (NF54)	1	19:00 to 20:00	199		An. coluzzii (Ngousso)	P. falciparum (NF54)	2	0	06:00:00	0		An. coluzzii (Ngousso)	2	6	12:00:00	44013		An. coluzzii (Ngousso)	1	12	18:00:00	131.565		An. coluzzii (Ngousso)	P. falciparum (NF54)	1	LL	9		An. coluzzii (Ngousso)	P. falciparum (NF54)	1	LD	ClockKD	307
An. coluzzii (Ngousso)	P. falciparum (NF54)	1	19:00 to 20:00	119		An. coluzzii (Ngousso)	P. falciparum (NF54)	2	0	06:00:00	0		An. coluzzii (Ngousso)	2	6	12:00:00	41877		An. coluzzii (Ngousso)	1	12	18:00:00	103.419		An. coluzzii (Ngousso)	P. falciparum (NF54)	1	LL	3		An. coluzzii (Ngousso)	P. falciparum (NF54)	1	LD	ClockKD	119
An. coluzzii (Ngousso)	P. falciparum (NF54)	1	19:00 to 20:00	164		An. coluzzii (Ngousso)	P. falciparum (NF54)	2	0	06:00:00	1		An. coluzzii (Ngousso)	2	6	12:00:00	5605		An. coluzzii (Ngousso)	1	12	18:00:00	253.461		An. coluzzii (Ngousso)	P. falciparum (NF54)	1	LL	153		An. coluzzii (Ngousso)	P. falciparum (NF54)	1	LD	ClockKD	114
An. coluzzii (Ngousso)	P. falciparum (NF54)	1	19:00 to 20:00	47		An. coluzzii (Ngousso)	P. falciparum (NF54)	2	0	06:00:00	1		An. coluzzii (Ngousso)	2	6	12:00:00	6256		An. coluzzii (Ngousso)	1	12	18:00:00	2.49626		An. coluzzii (Ngousso)	P. falciparum (NF54)	1	LL	2		An. coluzzii (Ngousso)	P. falciparum (NF54)	1	LD	ClockKD	191
An. coluzzii (Ngousso)	P. falciparum (NF54)	1	19:00 to 20:00	34		An. coluzzii (Ngousso)	P. falciparum (NF54)	2	0	06:00:00	10		An. coluzzii (Ngousso)	2	6	12:00:00	5965		An. coluzzii (Ngousso)	1	12	18:00:00	24.6522		An. coluzzii (Ngousso)	P. falciparum (NF54)	1	LL	364		An. coluzzii (Ngousso)	P. falciparum (NF54)	1	LD	ClockKD	35
An. coluzzii (Ngousso)	P. falciparum (NF54)	1	19:00 to 20:00	250		An. coluzzii (Ngousso)	P. falciparum (NF54)	2	0	06:00:00	0		An. coluzzii (Ngousso)	2	6	12:00:00	33672		An. coluzzii (Ngousso)	1	12	18:00:00	98.8235		An. coluzzii (Ngousso)	P. falciparum (NF54)	1	LL	324		An. coluzzii (Ngousso)	P. falciparum (NF54)	2	LD	clockKD	299
An. coluzzii (Ngousso)	P. falciparum (NF54)	1	19:00 to 20:00	100		An. coluzzii (Ngousso)	P. falciparum (NF54)	2	0	06:00:00	0		An. coluzzii (Ngousso)	2	6	12:00:00	34588		An. coluzzii (Ngousso)	1	12	18:00:00	77.682		An. coluzzii (Ngousso)	P. falciparum (NF54)	1	LL	87		An. coluzzii (Ngousso)	P. falciparum (NF54)	2	LD	clockKD	158
An. coluzzii (Ngousso)	P. falciparum (NF54)	2	13:00 to 15:00	110		An. coluzzii (Ngousso)	P. falciparum (NF54)	2	0	06:00:00	5		An. coluzzii (Ngousso)	2	6	12:00:00	35096		An. coluzzii (Ngousso)	2	12	18:00:00	190.384		An. coluzzii (Ngousso)	P. falciparum (NF54)	1	LL	35		An. coluzzii (Ngousso)	P. falciparum (NF54)	2	LD	clockKD	75
An. coluzzii (Ngousso)	P. falciparum (NF54)	2	13:00 to 15:00	0		An. coluzzii (Ngousso)	P. falciparum (NF54)	2	0	06:00:00	8		An. coluzzii (Ngousso)	2	6	12:00:00	8909		An. coluzzii (Ngousso)	2	12	18:00:00	2.65198		An. coluzzii (Ngousso)	P. falciparum (NF54)	1	LL	144		An. coluzzii (Ngousso)	P. falciparum (NF54)	2	LD	clockKD	190
An. coluzzii (Ngousso)	P. falciparum (NF54)	2	13:00 to 15:00	18		An. coluzzii (Ngousso)	P. falciparum (NF54)	2	0	06:00:00	5		An. coluzzii (Ngousso)	2	6	12:00:00	8822		An. coluzzii (Ngousso)	2	12	18:00:00	114.84		An. coluzzii (Ngousso)	P. falciparum (NF54)	1	LL	31		An. coluzzii (Ngousso)	P. falciparum (NF54)	2	LD	clockKD	68
An. coluzzii (Ngousso)	P. falciparum (NF54)	2	13:00 to 15:00	0		An. coluzzii (Ngousso)	P. falciparum (NF54)	2	0	06:00:00	16		An. coluzzii (Ngousso)	2	6	12:00:00	8752		An. coluzzii (Ngousso)	2	12	18:00:00	90.272		An. coluzzii (Ngousso)	P. falciparum (NF54)	1	LL	191		An. coluzzii (Ngousso)	P. falciparum (NF54)	2	LD	clockKD	42
An. coluzzii (Ngousso)	P. falciparum (NF54)	2	13:00 to 15:00	38		An. coluzzii (Ngousso)	P. falciparum (NF54)	2	0	06:00:00	0		An. coluzzii (Ngousso)	2	6	12:00:00	13846		An. coluzzii (Ngousso)	2	12	18:00:00	2.14073		An. coluzzii (Ngousso)	P. falciparum (NF54)	1	LL	45		An. coluzzii (Ngousso)	P. falciparum (NF54)	2	LD	clockKD	161
An. coluzzii (Ngousso)	P. falciparum (NF54)	2	13:00 to 15:00	0		An. coluzzii (Ngousso)	P. falciparum (NF54)	2	0	06:00:00	0		An. coluzzii (Ngousso)	2	6	12:00:00	14079		An. coluzzii (Ngousso)	2	12	18:00:00	228.483		An. coluzzii (Ngousso)	P. falciparum (NF54)	1	LL	225		An. coluzzii (Ngousso)	P. falciparum (NF54)	2	LD	clockKD	67
An. coluzzii (Ngousso)	P. falciparum (NF54)	2	13:00 to 15:00	16		An. coluzzii (Ngousso)	P. falciparum (NF54)	2	0	06:00:00	0		An. coluzzii (Ngousso)	2	6	12:00:00	13598		An. coluzzii (Ngousso)	2	12	18:00:00	97.9537		An. coluzzii (Ngousso)	P. falciparum (NF54)	1	LL	4		An. coluzzii (Ngousso)	P. falciparum (NF54)	2	LD	clockKD	11
An. coluzzii (Ngousso)	P. falciparum (NF54)	2	13:00 to 15:00	0		An. coluzzii (Ngousso)	P. falciparum (NF54)	2	0	06:00:00	1		An. coluzzii (Ngousso)	2	6	12:00:00	41877		An. coluzzii (Ngousso)	2	12	18:00:00	131.565		An. coluzzii (Ngousso)	P. falciparum (NF54)	1	LL	235		An. coluzzii (Ngousso)	P. falciparum (NF54)	2	LD	clockKD	121
An. coluzzii (Ngousso)	P. falciparum (NF54)	2	13:00 to 15:00	13		An. coluzzii (Ngousso)	P. falciparum (NF54)	2	0	06:00:00	0		An. coluzzii (Ngousso)	2	6	12:00:00	8701		An. coluzzii (Ngousso)	2	12	18:00:00	103.419		An. coluzzii (Ngousso)	P. falciparum (NF54)	1	LL	153		An. coluzzii (Ngousso)	P. falciparum (NF54)	2	LD	clockKD	22
An. coluzzii (Ngousso)	P. falciparum (NF54)	2	13:00 to 15:00	146		An. coluzzii (Ngousso)	P. falciparum (NF54)	2	0	06:00:00	0		An. coluzzii (Ngousso)	2	6	12:00:00	8078		An. coluzzii (Ngousso)	2	12	18:00:00	253.461		An. coluzzii (Ngousso)	P. falciparum (NF54)	1	LL	85		An. coluzzii (Ngousso)	P. falciparum (NF54)	2	LD	clockKD	118
An. coluzzii (Ngousso)	P. falciparum (NF54)	2	13:00 to 15:00	8		An. coluzzii (Ngousso)	P. falciparum (NF54)	2	0	06:00:00	3		An. coluzzii (Ngousso)	2	6	12:00:00	50804		An. coluzzii (Ngousso)	2	12	18:00:00	2.49626		An. coluzzii (Ngousso)	P. falciparum (NF54)	1	LL	23		An. coluzzii (Ngousso)	P. falciparum (NF54)	2	LD	clockKD	256
An. coluzzii (Ngousso)	P. falciparum (NF54)	2	13:00 to 15:00	0		An. coluzzii (Ngousso)	P. falciparum (NF54)	2	0	06:00:00	0		An. coluzzii (Ngousso)	2	6	12:00:00	51620		An. coluzzii (Ngousso)	2	12	18:00:00	24.6522		An. coluzzii (Ngousso)	P. falciparum (NF54)	1	LL	4		An. coluzzii (Ngousso)	P. falciparum (NF54)	2	LD	clockKD	99
An. coluzzii (Ngousso)	P. falciparum (NF54)	2	13:00 to 15:00	0		An. coluzzii (Ngousso)	P. falciparum (NF54)	2	0	06:00:00	50		An. coluzzii (Ngousso)	2	6	12:00:00	50045		An. coluzzii (Ngousso)	2	12	18:00:00	98.8235		An. coluzzii (Ngousso)	P. falciparum (NF54)	1	LL	144		An. coluzzii (Ngousso)	P. falciparum (NF54)	2	LD	clockKD	70
An. coluzzii (Ngousso)	P. falciparum (NF54)	2	13:00 to 15:00	17		An. coluzzii (Ngousso)	P. falciparum (NF54)	2	0	06:00:00	7		An. coluzzii (Ngousso)	1	12	18:00:00	19406		An. coluzzii (Ngousso)	2	12	18:00:00	77.682		An. coluzzii (Ngousso)	P. falciparum (NF54)	1	LL	2		An. coluzzii (Ngousso)	P. falciparum (NF54)	2	LD	clockKD	142
An. coluzzii (Ngousso)	P. falciparum (NF54)	2	13:00 to 15:00	0		An. coluzzii (Ngousso)	P. falciparum (NF54)	2	0	06:00:00	1		An. coluzzii (Ngousso)	1	12	18:00:00	17967		An. coluzzii (Ngousso)	2	12	18:00:00	190.384		An. coluzzii (Ngousso)	P. falciparum (NF54)	1	DD	93		An. coluzzii (Ngousso)	P. falciparum (NF54)	2	LD	clockKD	0
An. coluzzii (Ngousso)	P. falciparum (NF54)	2	13:00 to 15:00	9		An. coluzzii (Ngousso)	P. falciparum (NF54)	2	0	06:00:00	15		An. coluzzii (Ngousso)	1	12	18:00:00	18034		An. coluzzii (Ngousso)	1	18	1900-01-24	370.672		An. coluzzii (Ngousso)	P. falciparum (NF54)	1	DD	18		An. coluzzii (Ngousso)	P. falciparum (NF54)	2	LD	clockKD	30
An. coluzzii (Ngousso)	P. falciparum (NF54)	2	13:00 to 15:00	0		An. coluzzii (Ngousso)	P. falciparum (NF54)	2	0	06:00:00	25		An. coluzzii (Ngousso)	1	12	18:00:00	33207		An. coluzzii (Ngousso)	1	18	1900-01-24	344.768		An. coluzzii (Ngousso)	P. falciparum (NF54)	1	DD	128		An. coluzzii (Ngousso)	P. falciparum (NF54)	2	LD	clockKD	89
An. coluzzii (Ngousso)	P. falciparum (NF54)	2	13:00 to 15:00	0		An. coluzzii (Ngousso)	P. falciparum (NF54)	2	0	06:00:00	1		An. coluzzii (Ngousso)	1	12	18:00:00	34282		An. coluzzii (Ngousso)	1	18	1900-01-24	610.365		An. coluzzii (Ngousso)	P. falciparum (NF54)	1	DD	36		An. coluzzii (Ngousso)	P. falciparum (NF54)	2	LD	clockKD	49
An. coluzzii (Ngousso)	P. falciparum (NF54)	2	13:00 to 15:00	49		An. coluzzii (Ngousso)	P. falciparum (NF54)	2	0	06:00:00	0		An. coluzzii (Ngousso)	1	12	18:00:00	34261		An. coluzzii (Ngousso)	1	18	1900-01-24	631.099		An. coluzzii (Ngousso)	P. falciparum (NF54)	1	DD	94		An. coluzzii (Ngousso)	P. falciparum (NF54)	2	LD	clockKD	73
An. coluzzii (Ngousso)	P. falciparum (NF54)	2	13:00 to 15:00	7		An. coluzzii (Ngousso)	P. falciparum (NF54)	2	0	06:00:00	0		An. coluzzii (Ngousso)	1	12	18:00:00	28542		An. coluzzii (Ngousso)	1	18	1900-01-24	893.83		An. coluzzii (Ngousso)	P. falciparum (NF54)	1	DD	228		An. coluzzii (Ngousso)	P. falciparum (NF54)	2	LD	clockKD	42
An. coluzzii (Ngousso)	P. falciparum (NF54)	2	13:00 to 15:00	13		An. coluzzii (Ngousso)	P. falciparum (NF54)	2	0	06:00:00	2		An. coluzzii (Ngousso)	1	12	18:00:00	27848		An. coluzzii (Ngousso)	1	18	1900-01-24	449.073		An. coluzzii (Ngousso)	P. falciparum (NF54)	1	DD	27		An. coluzzii (Ngousso)	P. falciparum (NF54)	2	LD	clockKD	32
An. coluzzii (Ngousso)	P. falciparum (NF54)	2	13:00 to 15:00	1		An. coluzzii (Ngousso)	P. falciparum (NF54)	2	0	06:00:00	2		An. coluzzii (Ngousso)	1	12	18:00:00	27400		An. coluzzii (Ngousso)	1	18	1900-01-24	213.031		An. coluzzii (Ngousso)	P. falciparum (NF54)	1	DD	283		An. coluzzii (Ngousso)	P. falciparum (NF54)	2	LD	clockKD	64
An. coluzzii (Ngousso)	P. falciparum (NF54)	2	13:00 to 15:00	47		An. coluzzii (Ngousso)	P. falciparum (NF54)	2	0	06:00:00	0		An. coluzzii (Ngousso)	1	12	18:00:00	23251		An. coluzzii (Ngousso)	1	18	1900-01-24	247.098		An. coluzzii (Ngousso)	P. falciparum (NF54)	1	DD	21		An. coluzzii (Ngousso)	P. falciparum (NF54)	2	LD	clockKD	99
An. coluzzii (Ngousso)	P. falciparum (NF54)	2	13:00 to 15:00	0		An. coluzzii (Ngousso)	P. falciparum (NF54)	2	0	06:00:00	13		An. coluzzii (Ngousso)	1	12	18:00:00	22968		An. coluzzii (Ngousso)	1	18	1900-01-24	53.3707		An. coluzzii (Ngousso)	P. falciparum (NF54)	1	DD	44		An. coluzzii (Ngousso)	P. falciparum (NF54)	2	LD	clockKD	53
An. coluzzii (Ngousso)	P. falciparum (NF54)	2	13:00 to 15:00	39		An. coluzzii (Ngousso)	P. falciparum (NF54)	2	0	06:00:00	14		An. coluzzii (Ngousso)	1	12	18:00:00	22643		An. coluzzii (Ngousso)	1	18	1900-01-24	54.3414		An. coluzzii (Ngousso)	P. falciparum (NF54)	2	LD	257		An. coluzzii (Ngousso)	P. falciparum (NF54)	2	LD	clockKD	68
An. coluzzii (Ngousso)	P. falciparum (NF54)	2	13:00 to 15:00	0		An. coluzzii (Ngousso)	P. falciparum (NF54)	2	0	06:00:00	20		An. coluzzii (Ngousso)	1	12	18:00:00	22855		An. coluzzii (Ngousso)	1	18	1900-01-24	98.385		An. coluzzii (Ngousso)	P. falciparum (NF54)	2	LD	64		An. coluzzii (Ngousso)	P. falciparum (NF54)	2	LD	clockKD	183
An. coluzzii (Ngousso)	P. falciparum (NF54)	2	13:00 to 15:00	26		An. coluzzii (Ngousso)	P. falciparum (NF54)	2	0	06:00:00	3		An. coluzzii (Ngousso)	1	12	18:00:00	24107		An. coluzzii (Ngousso)	1	18	1900-01-24	36.1376		An. coluzzii (Ngousso)	P. falciparum (NF54)	2	LD	174		An. coluzzii (Ngousso)	P. falciparum (NF54)	2	LD	clockKD	89
An. coluzzii (Ngousso)	P. falciparum (NF54)	2	13:00 to 15:00	1		An. coluzzii (Ngousso)	P. falciparum (NF54)	2	0	06:00:00	0		An. coluzzii (Ngousso)	1	12	18:00:00	13291		An. coluzzii (Ngousso)	1	18	1900-01-24	137.907		An. coluzzii (Ngousso)	P. falciparum (NF54)	2	LD	127		An. coluzzii (Ngousso)	P. falciparum (NF54)	2	LD	clockKD	239
An. coluzzii (Ngousso)	P. falciparum (NF54)	2	13:00 to 15:00	3		An. coluzzii (Ngousso)	P. falciparum (NF54)	2	0	06:00:00	8		An. coluzzii (Ngousso)	1	12	18:00:00	13255		An. coluzzii (Ngousso)	1	18	1900-01-24	169.549		An. coluzzii (Ngousso)	P. falciparum (NF54)	2	LD	18		An. coluzzii (Ngousso)	P. falciparum (NF54)	2	LD	clockKD	309
An. coluzzii (Ngousso)	P. falciparum (NF54)	2	13:00 to 15:00	3		An. coluzzii (Ngousso)	P. falciparum (NF54)	2	0	06:00:00	1		An. coluzzii (Ngousso)	1	12	18:00:00	12442		An. coluzzii (Ngousso)	1	18	1900-01-24	89.9473		An. coluzzii (Ngousso)	P. falciparum (NF54)	2	LD	2		An. coluzzii (Ngousso)	P. falciparum (NF54)	2	LD	clockKD	135
An. coluzzii (Ngousso)	P. falciparum (NF54)	2	13:00 to 15:00	63		An. coluzzii (Ngousso)	P. falciparum (NF54)	2	0	06:00:00	12		An. coluzzii (Ngousso)	1	12	18:00:00	24453		An. coluzzii (Ngousso)	2	18	1900-01-24	158.364		An. coluzzii (Ngousso)	P. falciparum (NF54)	2	LD	4		An. coluzzii (Ngousso)	P. falciparum (NF54)	2	LD	clockKD	194
An. coluzzii (Ngousso)	P. falciparum (NF54)	2	13:00 to 15:00	9		An. coluzzii (Ngousso)	P. falciparum (NF54)	2	0	06:00:00	14		An. coluzzii (Ngousso)	2	12	18:00:00	25443		An. coluzzii (Ngousso)	2	18	1900-01-24	364.129		An. coluzzii (Ngousso)	P. falciparum (NF54)	2	LD	83		An. coluzzii (Ngousso)	P. falciparum (NF54)	2	LD	clockKD	510
An. coluzzii (Ngousso)	P. falciparum (NF54)	2	13:00 to 15:00	5		An. coluzzii (Ngousso)	P. falciparum (NF54)	2	0	06:00:00	0		An. coluzzii (Ngousso)	2	12	18:00:00	53000		An. coluzzii (Ngousso)	2	18	1900-01-24	348.018		An. coluzzii (Ngousso)	P. falciparum (NF54)	2	LD	44		An. coluzzii (Ngousso)	P. falciparum (NF54)	2	LD	clockKD	20
An. coluzzii (Ngousso)	P. falciparum (NF54)	2	13:00 to 15:00	11		An. coluzzii (Ngousso)	P. falciparum (NF54)	2	0	06:00:00	0		An. coluzzii (Ngousso)	2	12	18:00:00	49953		An. coluzzii (Ngousso)	2	18	1900-01-24	115.735		An. coluzzii (Ngousso)	P. falciparum (NF54)	2	LD	197		An. coluzzii (Ngousso)	P. falciparum (NF54)	2	LD	clockKD	180
An. coluzzii (Ngousso)	P. falciparum (NF54)	2	13:00 to 15:00	8		An. coluzzii (Ngousso)	P. falciparum (NF54)	2	0	06:00:00	20		An. coluzzii (Ngousso)	2	12	18:00:00	48135		An. coluzzii (Ngousso)	2	18	1900-01-24	154.316		An. coluzzii (Ngousso)	P. falciparum (NF54)	2	LD	165		An. coluzzii (Ngousso)	P. falciparum (NF54)	2	LD	clockKD	256
An. coluzzii (Ngousso)	P. falciparum (NF54)	2	13:00 to 15:00	6		An. coluzzii (Ngousso)	P. falciparum (NF54)	2	0	06:00:00	0		An. coluzzii (Ngousso)	2	12	18:00:00	7853		An. coluzzii (Ngousso)	2	18	1900-01-24	38.7896		An. coluzzii (Ngousso)	P. falciparum (NF54)	2	LD	3		An. coluzzii (Ngousso)	P. falciparum (NF54)	2	LD	clockKD	194
An. coluzzii (Ngousso)	P. falciparum (NF54)	2	13:00 to 15:00	24		An. coluzzii (Ngousso)	P. falciparum (NF54)	2	0	06:00:00	0		An. coluzzii (Ngousso)	2	12	18:00:00	7457		An. coluzzii (Ngousso)	2	18	1900-01-24	35.4584		An. coluzzii (Ngousso)	P. falciparum (NF54)	2	LD	132		An. coluzzii (Ngousso)	P. falciparum (NF54)	2	LD	clockKD	153
An. coluzzii (Ngousso)	P. falciparum (NF54)	2	13:00 to 15:00	10		An. coluzzii (Ngousso)	P. falciparum (NF54)	2	0	06:00:00	16		An. coluzzii (Ngousso)	2	12	18:00:00	7591		An. coluzzii (Ngousso)	2	18	1900-01-24	5.00171		An. coluzzii (Ngousso)	P. falciparum (NF54)	2	LD	31		An. coluzzii (Ngousso)	P. falciparum (NF54)	2	LD	clockKD	238
An. coluzzii (Ngousso)	P. falciparum (NF54)	2	13:00 to 15:00	2		An. coluzzii (Ngousso)	P. falciparum (NF54)	2	0	06:00:00	31		An. coluzzii (Ngousso)	2	12	18:00:00	20549		An. coluzzii (Ngousso)	2	18	1900-01-24	60.5414		An. coluzzii (Ngousso)	P. falciparum (NF54)	2	LD	156		An. coluzzii (Ngousso)	P. falciparum (NF54)	2	LD	clockKD	278
An. coluzzii (Ngousso)	P. falciparum (NF54)	2	13:00 to 15:00	2		An. coluzzii (Ngousso)	P. falciparum (NF54)	2	0	06:00:00	28		An. coluzzii (Ngousso)	2	12	18:00:00	18006		An. coluzzii (Ngousso)	2	18	1900-01-24	89.2336		An. coluzzii (Ngousso)	P. falciparum (NF54)	2	LD	294		An. coluzzii (Ngousso)	P. falciparum (NF54)	2	LD	clockKD	246
An. coluzzii (Ngousso)	P. falciparum (NF54)	2	13:00 to 15:00	8		An. coluzzii (Ngousso)	P. falciparum (NF54)	2	0	06:00:00	26		An. coluzzii (Ngousso)	2	12	18:00:00	17597		An. coluzzii (Ngousso)	2	18	1900-01-24	161.307		An. coluzzii (Ngousso)	P. falciparum (NF54)	2	LD	23		An. coluzzii (Ngousso)	P. falciparum (NF54)	2	LD	clockKD	300
An. coluzzii (Ngousso)	P. falciparum (NF54)	2	13:00 to 15:00	17		An. coluzzii (Ngousso)	P. falciparum (NF54)	2	0	06:00:00	5		An. coluzzii (Ngousso)	2	12	18:00:00	6294		An. coluzzii (Ngousso)	2	18	1900-01-24	47.7198		An. coluzzii (Ngousso)	P. falciparum (NF54)	2	LD	26		An. coluzzii (Ngousso)	P. falciparum (NF54)	1	DL	LacZ	91
An. coluzzii (Ngousso)	P. falciparum (NF54)	2	13:00 to 15:00	7		An. coluzzii (Ngousso)	P. falciparum (NF54)	2	0	06:00:00	0		An. coluzzii (Ngousso)	2	12	18:00:00	5821		An. coluzzii (Ngousso)	2	18	1900-01-24	35.444		An. coluzzii (Ngousso)	P. falciparum (NF54)	2	LD	143		An. coluzzii (Ngousso)	P. falciparum (NF54)	1	DL	LacZ	235
An. coluzzii (Ngousso)	P. falciparum (NF54)	2	13:00 to 15:00	13		An. coluzzii (Ngousso)	P. falciparum (NF54)	2	0	06:00:00	0		An. coluzzii (Ngousso)	2	12	18:00:00	5238		An. coluzzii (Ngousso)	2	18	1900-01-24	58.5534		An. coluzzii (Ngousso)	P. falciparum (NF54)	2	LD	154		An. coluzzii (Ngousso)	P. falciparum (NF54)	1	DL	LacZ	48
An. coluzzii (Ngousso)	P. falciparum (NF54)	2	13:00 to 15:00	9		An. coluzzii (Ngousso)	P. falciparum (NF54)	2	0	06:00:00	4		An. coluzzii (Ngousso)	2	12	18:00:00	8780		An. coluzzii (Ngousso)	2	18	1900-01-24	26.9747		An. coluzzii (Ngousso)	P. falciparum (NF54)	2	LD	115		An. coluzzii (Ngousso)	P. falciparum (NF54)	1	DL	LacZ	49
An. coluzzii (Ngousso)	P. falciparum (NF54)	2	13:00 to 15:00	6		An. coluzzii (Ngousso)	P. falciparum (NF54)	2	0	06:00:00	56		An. coluzzii (Ngousso)	2	12	18:00:00	9721								An. coluzzii (Ngousso)	P. falciparum (NF54)	2	LD	25		An. coluzzii (Ngousso)	P. falciparum (NF54)	1	DL	LacZ	231
An. coluzzii (Ngousso)	P. falciparum (NF54)	2	13:00 to 15:00	8		An. coluzzii (Ngousso)	P. falciparum (NF54)	2	0	06:00:00	13		An. coluzzii (Ngousso)	2	12	18:00:00	9133								An. coluzzii (Ngousso)	P. falciparum (NF54)	2	LD	233		An. coluzzii (Ngousso)	P. falciparum (NF54)	1	DL	LacZ	135
An. coluzzii (Ngousso)	P. falciparum (NF54)	2	13:00 to 15:00	38		An. coluzzii (Ngousso)	P. falciparum (NF54)	2	0	06:00:00	0		An. coluzzii (Ngousso)	2	12	18:00:00	5594								An. coluzzii (Ngousso)	P. falciparum (NF54)	2	LD	1		An. coluzzii (Ngousso)	P. falciparum (NF54)	1	DL	LacZ	186
An. coluzzii (Ngousso)	P. falciparum (NF54)	2	13:00 to 15:00	3		An. coluzzii (Ngousso)	P. falciparum (NF54)	2	0	06:00:00	29		An. coluzzii (Ngousso)	2	12	18:00:00	5079								An. coluzzii (Ngousso)	P. falciparum (NF54)	2	LD	2		An. coluzzii (Ngousso)	P. falciparum (NF54)	1	DL	LacZ	142
An. coluzzii (Ngousso)	P. falciparum (NF54)	2	13:00 to 15:00	5		An. coluzzii (Ngousso)	P. falciparum (NF54)	2	0	06:00:00	0		An. coluzzii (Ngousso)	2	12	18:00:00	5164								An. coluzzii (Ngousso)	P. falciparum (NF54)	2	LD	292		An. coluzzii (Ngousso)	P. falciparum (NF54)	1	DL	LacZ	66
An. coluzzii (Ngousso)	P. falciparum (NF54)	2	13:00 to 15:00	1		An. coluzzii (Ngousso)	P. falciparum (NF54)	2	0	06:00:00	38		An. coluzzii (Ngousso)	2	12	18:00:00	15871								An. coluzzii (Ngousso)	P. falciparum (NF54)	2	LD	12		An. coluzzii (Ngousso)	P. falciparum (NF54)	1	DL	LacZ	38
An. coluzzii (Ngousso)	P. falciparum (NF54)	2	13:00 to 15:00	46		An. coluzzii (Ngousso)	P. falciparum (NF54)	2	0	06:00:00	0		An. coluzzii (Ngousso)	2	12	18:00:00	16669								An. coluzzii (Ngousso)	P. falciparum (NF54)	2	LD	137		An. coluzzii (Ngousso)	P. falciparum (NF54)	1	DL	LacZ	274
An. coluzzii (Ngousso)	P. falciparum (NF54)	2	13:00 to 15:00	4		An. coluzzii (Ngousso)	P. falciparum (NF54)	2	0	06:00:00	0		An. coluzzii (Ngousso)	2	12	18:00:00	16385								An. coluzzii (Ngousso)	P. falciparum (NF54)	2	LD	25		An. coluzzii (Ngousso)	P. falciparum (NF54)	1	DL	LacZ	225
An. coluzzii (Ngousso)	P. falciparum (NF54)	2	13:00 to 15:00	0		An. coluzzii (Ngousso)	P. falciparum (NF54)	2	0	06:00:00	0		An. coluzzii (Ngousso)	1	18	1900-01-24	6280								An. coluzzii (Ngousso)	P. falciparum (NF54)	2	LD	145		An. coluzzii (Ngousso)	P. falciparum (NF54)	1	DL	LacZ	222
An. coluzzii (Ngousso)	P. falciparum (NF54)	2	13:00 to 15:00	44		An. coluzzii (Ngousso)	P. falciparum (NF54)	2	0	06:00:00	3		An. coluzzii (Ngousso)	1	18	1900-01-24	6068								An. coluzzii (Ngousso)	P. falciparum (NF54)	2	LD	135		An. coluzzii (Ngousso)	P. falciparum (NF54)	1	DL	LacZ	307
An. coluzzii (Ngousso)	P. falciparum (NF54)	2	13:00 to 15:00	50		An. coluzzii (Ngousso)	P. falciparum (NF54)	2	0	06:00:00	3		An. coluzzii (Ngousso)	1	18	1900-01-24	6112								An. coluzzii (Ngousso)	P. falciparum (NF54)	2	LD	117		An. coluzzii (Ngousso)	P. falciparum (NF54)	1	DL	LacZ	61
An. coluzzii (Ngousso)	P. falciparum (NF54)	2	13:00 to 15:00	44		An. coluzzii (Ngousso)	P. falciparum (NF54)	2	0	06:00:00	0		An. coluzzii (Ngousso)	1	18	1900-01-24	5645								An. coluzzii (Ngousso)	P. falciparum (NF54)	2	LD	86		An. coluzzii (Ngousso)	P. falciparum (NF54)	1	DL	LacZ	22
An. coluzzii (Ngousso)	P. falciparum (NF54)	2	13:00 to 15:00	57		An. coluzzii (Ngousso)	P. falciparum (NF54)	2	0	06:00:00	0		An. coluzzii (Ngousso)	1	18	1900-01-24	5577								An. coluzzii (Ngousso)	P. falciparum (NF54)	2	LD	27		An. coluzzii (Ngousso)	P. falciparum (NF54)	1	DL	LacZ	163
An. coluzzii (Ngousso)	P. falciparum (NF54)	2	13:00 to 15:00	20		An. coluzzii (Ngousso)	P. falciparum (NF54)	2	0	06:00:00	0		An. coluzzii (Ngousso)	1	18	1900-01-24	5714								An. coluzzii (Ngousso)	P. falciparum (NF54)	2	LD	16		An. coluzzii (Ngousso)	P. falciparum (NF54)	1	DL	LacZ	18
An. coluzzii (Ngousso)	P. falciparum (NF54)	2	13:00 to 15:00	62		An. coluzzii (Ngousso)	P. falciparum (NF54)	2	0	06:00:00	0		An. coluzzii (Ngousso)	1	18	1900-01-24	17014								An. coluzzii (Ngousso)	P. falciparum (NF54)	2	LD	3		An. coluzzii (Ngousso)	P. falciparum (NF54)	1	DL	LacZ	113
An. coluzzii (Ngousso)	P. falciparum (NF54)	2	13:00 to 15:00	108		An. coluzzii (Ngousso)	P. falciparum (NF54)	2	0	06:00:00	0		An. coluzzii (Ngousso)	1	18	1900-01-24	16392								An. coluzzii (Ngousso)	P. falciparum (NF54)	2	LD	134		An. coluzzii (Ngousso)	P. falciparum (NF54)	1	DL	LacZ	106
An. coluzzii (Ngousso)	P. falciparum (NF54)	2	13:00 to 15:00	20		An. coluzzii (Ngousso)	P. falciparum (NF54)	2	0	06:00:00	0		An. coluzzii (Ngousso)	1	18	1900-01-24	16660								An. coluzzii (Ngousso)	P. falciparum (NF54)	2	LD	3		An. coluzzii (Ngousso)	P. falciparum (NF54)	1	DL	LacZ	32
An. coluzzii (Ngousso)	P. falciparum (NF54)	2	13:00 to 15:00	6		An. coluzzii (Ngousso)	P. falciparum (NF54)	2	0	06:00:00	39		An. coluzzii (Ngousso)	1	18	1900-01-24	22940								An. coluzzii (Ngousso)	P. falciparum (NF54)	2	LD	116		An. coluzzii (Ngousso)	P. falciparum (NF54)	1	DL	LacZ	154
An. coluzzii (Ngousso)	P. falciparum (NF54)	2	13:00 to 15:00	36		An. coluzzii (Ngousso)	P. falciparum (NF54)	2	0	06:00:00	28		An. coluzzii (Ngousso)	1	18	1900-01-24	22770								An. coluzzii (Ngousso)	P. falciparum (NF54)	2	LD	91		An. coluzzii (Ngousso)	P. falciparum (NF54)	1	DL	LacZ	66
An. coluzzii (Ngousso)	P. falciparum (NF54)	2	13:00 to 15:00	0		An. coluzzii (Ngousso)	P. falciparum (NF54)	2	0	06:00:00	0		An. coluzzii (Ngousso)	1	18	1900-01-24	22579								An. coluzzii (Ngousso)	P. falciparum (NF54)	2	LD	112		An. coluzzii (Ngousso)	P. falciparum (NF54)	1	DL	LacZ	9
An. coluzzii (Ngousso)	P. falciparum (NF54)	2	13:00 to 15:00	40		An. coluzzii (Ngousso)	P. falciparum (NF54)	2	0	06:00:00	0		An. coluzzii (Ngousso)	1	18	1900-01-24	3503								An. coluzzii (Ngousso)	P. falciparum (NF54)	2	LD	216		An. coluzzii (Ngousso)	P. falciparum (NF54)	1	DL	LacZ	210
An. coluzzii (Ngousso)	P. falciparum (NF54)	2	13:00 to 15:00	0		An. coluzzii (Ngousso)	P. falciparum (NF54)	2	0	06:00:00	0		An. coluzzii (Ngousso)	1	18	1900-01-24	3849								An. coluzzii (Ngousso)	P. falciparum (NF54)	2	LD	221		An. coluzzii (Ngousso)	P. falciparum (NF54)	1	DL	ClockKD	306
An. coluzzii (Ngousso)	P. falciparum (NF54)	2	13:00 to 15:00	1		An. coluzzii (Ngousso)	P. falciparum (NF54)	2	0	06:00:00	0		An. coluzzii (Ngousso)	1	18	1900-01-24	3592								An. coluzzii (Ngousso)	P. falciparum (NF54)	2	LD	32		An. coluzzii (Ngousso)	P. falciparum (NF54)	1	DL	ClockKD	274
An. coluzzii (Ngousso)	P. falciparum (NF54)	2	13:00 to 15:00	35		An. coluzzii (Ngousso)	P. falciparum (NF54)	2	0	06:00:00	0		An. coluzzii (Ngousso)	1	18	1900-01-24	15621								An. coluzzii (Ngousso)	P. falciparum (NF54)	2	LD	132		An. coluzzii (Ngousso)	P. falciparum (NF54)	1	DL	ClockKD	108
An. coluzzii (Ngousso)	P. falciparum (NF54)	2	13:00 to 15:00	11		An. coluzzii (Ngousso)	P. falciparum (NF54)	3	0	06:00:00	0		An. coluzzii (Ngousso)	1	18	1900-01-24	16123								An. coluzzii (Ngousso)	P. falciparum (NF54)	2	LD	17		An. coluzzii (Ngousso)	P. falciparum (NF54)	1	DL	ClockKD	242
An. coluzzii (Ngousso)	P. falciparum (NF54)	2	13:00 to 15:00	221		An. coluzzii (Ngousso)	P. falciparum (NF54)	3	0	06:00:00	0		An. coluzzii (Ngousso)	1	18	1900-01-24	15748								An. coluzzii (Ngousso)	P. falciparum (NF54)	2	DL	165		An. coluzzii (Ngousso)	P. falciparum (NF54)	1	DL	ClockKD	122
An. coluzzii (Ngousso)	P. falciparum (NF54)	2	13:00 to 15:00	64		An. coluzzii (Ngousso)	P. falciparum (NF54)	3	0	06:00:00	0		An. coluzzii (Ngousso)	1	18	1900-01-24	24425								An. coluzzii (Ngousso)	P. falciparum (NF54)	2	DL	136		An. coluzzii (Ngousso)	P. falciparum (NF54)	1	DL	ClockKD	301
An. coluzzii (Ngousso)	P. falciparum (NF54)	2	13:00 to 15:00	101		An. coluzzii (Ngousso)	P. falciparum (NF54)	3	0	06:00:00	360		An. coluzzii (Ngousso)	1	18	1900-01-24	24213								An. coluzzii (Ngousso)	P. falciparum (NF54)	2	DL	72		An. coluzzii (Ngousso)	P. falciparum (NF54)	1	DL	ClockKD	241
An. coluzzii (Ngousso)	P. falciparum (NF54)	2	13:00 to 15:00	0		An. coluzzii (Ngousso)	P. falciparum (NF54)	3	0	06:00:00	0		An. coluzzii (Ngousso)	1	18	1900-01-24	23817								An. coluzzii (Ngousso)	P. falciparum (NF54)	2	DL	37		An. coluzzii (Ngousso)	P. falciparum (NF54)	1	DL	ClockKD	254
An. coluzzii (Ngousso)	P. falciparum (NF54)	2	13:00 to 15:00	85		An. coluzzii (Ngousso)	P. falciparum (NF54)	3	0	06:00:00	0		An. coluzzii (Ngousso)	1	18	1900-01-24	8816								An. coluzzii (Ngousso)	P. falciparum (NF54)	2	DL	38		An. coluzzii (Ngousso)	P. falciparum (NF54)	1	DL	ClockKD	263
An. coluzzii (Ngousso)	P. falciparum (NF54)	2	13:00 to 15:00	4		An. coluzzii (Ngousso)	P. falciparum (NF54)	3	0	06:00:00	0		An. coluzzii (Ngousso)	1	18	1900-01-24	8710								An. coluzzii (Ngousso)	P. falciparum (NF54)	2	DL	62		An. coluzzii (Ngousso)	P. falciparum (NF54)	1	DL	ClockKD	81
An. coluzzii (Ngousso)	P. falciparum (NF54)	2	13:00 to 15:00	12		An. coluzzii (Ngousso)	P. falciparum (NF54)	3	0	06:00:00	0		An. coluzzii (Ngousso)	1	18	1900-01-24	8240								An. coluzzii (Ngousso)	P. falciparum (NF54)	2	DL	63		An. coluzzii (Ngousso)	P. falciparum (NF54)	1	DL	ClockKD	158
An. coluzzii (Ngousso)	P. falciparum (NF54)	2	13:00 to 15:00	3		An. coluzzii (Ngousso)	P. falciparum (NF54)	3	0	06:00:00	0		An. coluzzii (Ngousso)	1	18	1900-01-24	17877								An. coluzzii (Ngousso)	P. falciparum (NF54)	2	DL	13		An. coluzzii (Ngousso)	P. falciparum (NF54)	1	DL	ClockKD	54
An. coluzzii (Ngousso)	P. falciparum (NF54)	2	13:00 to 15:00	39		An. coluzzii (Ngousso)	P. falciparum (NF54)	3	0	06:00:00	0		An. coluzzii (Ngousso)	1	18	1900-01-24	17261								An. coluzzii (Ngousso)	P. falciparum (NF54)	2	DL	18		An. coluzzii (Ngousso)	P. falciparum (NF54)	1	DL	ClockKD	190
An. coluzzii (Ngousso)	P. falciparum (NF54)	2	13:00 to 15:00	21		An. coluzzii (Ngousso)	P. falciparum (NF54)	3	0	06:00:00	1		An. coluzzii (Ngousso)	1	18	1900-01-24	17820								An. coluzzii (Ngousso)	P. falciparum (NF54)	2	DL	148		An. coluzzii (Ngousso)	P. falciparum (NF54)	1	DL	ClockKD	113
An. coluzzii (Ngousso)	P. falciparum (NF54)	2	13:00 to 15:00	136		An. coluzzii (Ngousso)	P. falciparum (NF54)	3	0	06:00:00	0		An. coluzzii (Ngousso)	1	18	1900-01-24	15929								An. coluzzii (Ngousso)	P. falciparum (NF54)	2	DL	66		An. coluzzii (Ngousso)	P. falciparum (NF54)	1	DL	clockKD	163
An. coluzzii (Ngousso)	P. falciparum (NF54)	2	13:00 to 15:00	25		An. coluzzii (Ngousso)	P. falciparum (NF54)	3	0	06:00:00	300		An. coluzzii (Ngousso)	2	18	1900-01-24	14943								An. coluzzii (Ngousso)	P. falciparum (NF54)	2	DL	13		An. coluzzii (Ngousso)	P. falciparum (NF54)	1	DL	clockKD	432
An. coluzzii (Ngousso)	P. falciparum (NF54)	2	13:00 to 15:00	47		An. coluzzii (Ngousso)	P. falciparum (NF54)	3	0	06:00:00	0		An. coluzzii (Ngousso)	2	18	1900-01-24	15473								An. coluzzii (Ngousso)	P. falciparum (NF54)	2	DL	62		An. coluzzii (Ngousso)	P. falciparum (NF54)	1	DL	clockKD	720
An. coluzzii (Ngousso)	P. falciparum (NF54)	2	13:00 to 15:00	7		An. coluzzii (Ngousso)	P. falciparum (NF54)	3	0	06:00:00	0		An. coluzzii (Ngousso)	2	18	1900-01-24	23329								An. coluzzii (Ngousso)	P. falciparum (NF54)	2	LL	146		An. coluzzii (Ngousso)	P. falciparum (NF54)	1	DL	clockKD	25
An. coluzzii (Ngousso)	P. falciparum (NF54)	2	13:00 to 15:00	48		An. coluzzii (Ngousso)	P. falciparum (NF54)	3	0	06:00:00	0		An. coluzzii (Ngousso)	2	18	1900-01-24	23336								An. coluzzii (Ngousso)	P. falciparum (NF54)	2	LL	18		An. coluzzii (Ngousso)	P. falciparum (NF54)	1	DL	clockKD	307
An. coluzzii (Ngousso)	P. falciparum (NF54)	2	13:00 to 15:00	3		An. coluzzii (Ngousso)	P. falciparum (NF54)	3	0	06:00:00	0		An. coluzzii (Ngousso)	2	18	1900-01-24	23739								An. coluzzii (Ngousso)	P. falciparum (NF54)	2	LL	155		An. coluzzii (Ngousso)	P. falciparum (NF54)	1	DL	clockKD	434
An. coluzzii (Ngousso)	P. falciparum (NF54)	2	13:00 to 15:00	5		An. coluzzii (Ngousso)	P. falciparum (NF54)	3	0	06:00:00	1		An. coluzzii (Ngousso)	2	18	1900-01-24	9295								An. coluzzii (Ngousso)	P. falciparum (NF54)	2	LL	127		An. coluzzii (Ngousso)	P. falciparum (NF54)	1	DL	clockKD	220
An. coluzzii (Ngousso)	P. falciparum (NF54)	2	13:00 to 15:00	37		An. coluzzii (Ngousso)	P. falciparum (NF54)	3	0	06:00:00	0		An. coluzzii (Ngousso)	2	18	1900-01-24	8780								An. coluzzii (Ngousso)	P. falciparum (NF54)	2	LL	77		An. coluzzii (Ngousso)	P. falciparum (NF54)	1	DL	clockKD	348
An. coluzzii (Ngousso)	P. falciparum (NF54)	2	13:00 to 15:00	0		An. coluzzii (Ngousso)	P. falciparum (NF54)	3	0	06:00:00	0		An. coluzzii (Ngousso)	2	18	1900-01-24	8447								An. coluzzii (Ngousso)	P. falciparum (NF54)	2	LL	75		An. coluzzii (Ngousso)	P. falciparum (NF54)	1	DL	clockKD	43
An. coluzzii (Ngousso)	P. falciparum (NF54)	2	13:00 to 15:00	72		An. coluzzii (Ngousso)	P. falciparum (NF54)	3	0	06:00:00	0		An. coluzzii (Ngousso)	2	18	1900-01-24	12214								An. coluzzii (Ngousso)	P. falciparum (NF54)	2	LL	115		An. coluzzii (Ngousso)	P. falciparum (NF54)	1	DL	clockKD	433
An. coluzzii (Ngousso)	P. falciparum (NF54)	2	13:00 to 15:00	33		An. coluzzii (Ngousso)	P. falciparum (NF54)	3	0	06:00:00	0		An. coluzzii (Ngousso)	2	18	1900-01-24	12641								An. coluzzii (Ngousso)	P. falciparum (NF54)	2	LL	88		An. coluzzii (Ngousso)	P. falciparum (NF54)	1	DL	clockKD	93
An. coluzzii (Ngousso)	P. falciparum (NF54)	2	13:00 to 15:00	5		An. coluzzii (Ngousso)	P. falciparum (NF54)	3	0	06:00:00	0		An. coluzzii (Ngousso)	2	18	1900-01-24	14039								An. coluzzii (Ngousso)	P. falciparum (NF54)	2	LL	18		An. coluzzii (Ngousso)	P. falciparum (NF54)	1	DL	clockKD	315
An. coluzzii (Ngousso)	P. falciparum (NF54)	2	13:00 to 15:00	109		An. coluzzii (Ngousso)	P. falciparum (NF54)	3	0	06:00:00	0		An. coluzzii (Ngousso)	2	18	1900-01-24	4278								An. coluzzii (Ngousso)	P. falciparum (NF54)	2	LL	7		An. coluzzii (Ngousso)	P. falciparum (NF54)	1	DL	clockKD	249
An. coluzzii (Ngousso)	P. falciparum (NF54)	2	13:00 to 15:00	0		An. coluzzii (Ngousso)	P. falciparum (NF54)	3	0	06:00:00	0		An. coluzzii (Ngousso)	2	18	1900-01-24	4153								An. coluzzii (Ngousso)	P. falciparum (NF54)	2	LL	134		An. coluzzii (Ngousso)	P. falciparum (NF54)	1	DL	clockKD	38
An. coluzzii (Ngousso)	P. falciparum (NF54)	2	13:00 to 15:00	0		An. coluzzii (Ngousso)	P. falciparum (NF54)	3	0	06:00:00	0		An. coluzzii (Ngousso)	2	18	1900-01-24	4058								An. coluzzii (Ngousso)	P. falciparum (NF54)	2	LL	13		An. coluzzii (Ngousso)	P. falciparum (NF54)	1	DL	clockKD	286
An. coluzzii (Ngousso)	P. falciparum (NF54)	2	13:00 to 15:00	26		An. coluzzii (Ngousso)	P. falciparum (NF54)	3	0	06:00:00	2		An. coluzzii (Ngousso)	2	18	1900-01-24	21528								An. coluzzii (Ngousso)	P. falciparum (NF54)	2	LL	218
An. coluzzii (Ngousso)	P. falciparum (NF54)	2	13:00 to 15:00	19		An. coluzzii (Ngousso)	P. falciparum (NF54)	3	0	06:00:00	0		An. coluzzii (Ngousso)	2	18	1900-01-24	21092								An. coluzzii (Ngousso)	P. falciparum (NF54)	2	LL	46
An. coluzzii (Ngousso)	P. falciparum (NF54)	2	13:00 to 15:00	149		An. coluzzii (Ngousso)	P. falciparum (NF54)	3	0	06:00:00	0		An. coluzzii (Ngousso)	2	18	1900-01-24	19721								An. coluzzii (Ngousso)	P. falciparum (NF54)	2	LL	179
An. coluzzii (Ngousso)	P. falciparum (NF54)	2	13:00 to 15:00	0		An. coluzzii (Ngousso)	P. falciparum (NF54)	3	0	06:00:00	0														An. coluzzii (Ngousso)	P. falciparum (NF54)	2	LL	141
An. coluzzii (Ngousso)	P. falciparum (NF54)	2	13:00 to 15:00	109		An. coluzzii (Ngousso)	P. falciparum (NF54)	3	0	06:00:00	0														An. coluzzii (Ngousso)	P. falciparum (NF54)	2	LL	4
An. coluzzii (Ngousso)	P. falciparum (NF54)	2	13:00 to 15:00	0		An. coluzzii (Ngousso)	P. falciparum (NF54)	3	0	06:00:00	0														An. coluzzii (Ngousso)	P. falciparum (NF54)	2	LL	151
An. coluzzii (Ngousso)	P. falciparum (NF54)	2	13:00 to 15:00	0		An. coluzzii (Ngousso)	P. falciparum (NF54)	3	0	06:00:00	0														An. coluzzii (Ngousso)	P. falciparum (NF54)	2	LL	228
An. coluzzii (Ngousso)	P. falciparum (NF54)	2	13:00 to 15:00	74		An. coluzzii (Ngousso)	P. falciparum (NF54)	3	0	06:00:00	0														An. coluzzii (Ngousso)	P. falciparum (NF54)	2	LL	129
An. coluzzii (Ngousso)	P. falciparum (NF54)	2	13:00 to 15:00	234		An. coluzzii (Ngousso)	P. falciparum (NF54)	3	0	06:00:00	0														An. coluzzii (Ngousso)	P. falciparum (NF54)	2	LL	216
An. coluzzii (Ngousso)	P. falciparum (NF54)	2	13:00 to 15:00	95		An. coluzzii (Ngousso)	P. falciparum (NF54)	3	0	06:00:00	0														An. coluzzii (Ngousso)	P. falciparum (NF54)	2	DD	14
An. coluzzii (Ngousso)	P. falciparum (NF54)	2	13:00 to 15:00	18		An. coluzzii (Ngousso)	P. falciparum (NF54)	3	0	06:00:00	40														An. coluzzii (Ngousso)	P. falciparum (NF54)	2	DD	114
An. coluzzii (Ngousso)	P. falciparum (NF54)	2	13:00 to 15:00	5		An. coluzzii (Ngousso)	P. falciparum (NF54)	3	0	06:00:00	1														An. coluzzii (Ngousso)	P. falciparum (NF54)	2	DD	45
An. coluzzii (Ngousso)	P. falciparum (NF54)	2	13:00 to 15:00	66		An. coluzzii (Ngousso)	P. falciparum (NF54)	3	0	06:00:00	0														An. coluzzii (Ngousso)	P. falciparum (NF54)	2	DD	76
An. coluzzii (Ngousso)	P. falciparum (NF54)	2	13:00 to 15:00	78		An. coluzzii (Ngousso)	P. falciparum (NF54)	3	0	06:00:00	0														An. coluzzii (Ngousso)	P. falciparum (NF54)	2	DD	134
An. coluzzii (Ngousso)	P. falciparum (NF54)	2	13:00 to 15:00	20		An. coluzzii (Ngousso)	P. falciparum (NF54)	3	0	06:00:00	80														An. coluzzii (Ngousso)	P. falciparum (NF54)	2	DD	1
An. coluzzii (Ngousso)	P. falciparum (NF54)	2	13:00 to 15:00	43		An. coluzzii (Ngousso)	P. falciparum (NF54)	3	0	06:00:00	120														An. coluzzii (Ngousso)	P. falciparum (NF54)	2	DD	56
An. coluzzii (Ngousso)	P. falciparum (NF54)	2	13:00 to 15:00	66		An. coluzzii (Ngousso)	P. falciparum (NF54)	3	0	06:00:00	140														An. coluzzii (Ngousso)	P. falciparum (NF54)	2	DD	17
An. coluzzii (Ngousso)	P. falciparum (NF54)	2	13:00 to 15:00	119		An. coluzzii (Ngousso)	P. falciparum (NF54)	3	0	06:00:00	142														An. coluzzii (Ngousso)	P. falciparum (NF54)	2	DD	156
An. coluzzii (Ngousso)	P. falciparum (NF54)	2	13:00 to 15:00	160		An. coluzzii (Ngousso)	P. falciparum (NF54)	3	0	06:00:00	74														An. coluzzii (Ngousso)	P. falciparum (NF54)	2	DD	14
An. coluzzii (Ngousso)	P. falciparum (NF54)	2	13:00 to 15:00	0		An. coluzzii (Ngousso)	P. falciparum (NF54)	3	0	06:00:00	57														An. coluzzii (Ngousso)	P. falciparum (NF54)	2	DD	1
An. coluzzii (Ngousso)	P. falciparum (NF54)	2	13:00 to 15:00	0		An. coluzzii (Ngousso)	P. falciparum (NF54)	3	0	06:00:00	87														An. coluzzii (Ngousso)	P. falciparum (NF54)	2	DD	113
An. coluzzii (Ngousso)	P. falciparum (NF54)	2	13:00 to 15:00	18		An. coluzzii (Ngousso)	P. falciparum (NF54)	3	0	06:00:00	181														An. coluzzii (Ngousso)	P. falciparum (NF54)	2	DD	137
An. coluzzii (Ngousso)	P. falciparum (NF54)	2	13:00 to 15:00	103		An. coluzzii (Ngousso)	P. falciparum (NF54)	3	0	06:00:00	17														An. coluzzii (Ngousso)	P. falciparum (NF54)	2	DD	1
An. coluzzii (Ngousso)	P. falciparum (NF54)	2	13:00 to 15:00	27		An. coluzzii (Ngousso)	P. falciparum (NF54)	3	0	06:00:00	2														An. coluzzii (Ngousso)	P. falciparum (NF54)	2	DD	62
An. coluzzii (Ngousso)	P. falciparum (NF54)	2	13:00 to 15:00	14		An. coluzzii (Ngousso)	P. falciparum (NF54)	3	0	06:00:00	79														An. coluzzii (Ngousso)	P. falciparum (NF54)	2	DD	69
An. coluzzii (Ngousso)	P. falciparum (NF54)	2	13:00 to 15:00	105		An. coluzzii (Ngousso)	P. falciparum (NF54)	3	0	06:00:00	121														An. coluzzii (Ngousso)	P. falciparum (NF54)	2	DD	64
An. coluzzii (Ngousso)	P. falciparum (NF54)	2	13:00 to 15:00	5		An. coluzzii (Ngousso)	P. falciparum (NF54)	3	0	06:00:00	176														An. coluzzii (Ngousso)	P. falciparum (NF54)	2	DD	96
An. coluzzii (Ngousso)	P. falciparum (NF54)	2	13:00 to 15:00	1		An. coluzzii (Ngousso)	P. falciparum (NF54)	3	0	06:00:00	119														An. coluzzii (Ngousso)	P. falciparum (NF54)	2	DD	17
An. coluzzii (Ngousso)	P. falciparum (NF54)	2	13:00 to 15:00	50		An. coluzzii (Ngousso)	P. falciparum (NF54)	3	0	06:00:00	181														An. coluzzii (Ngousso)	P. falciparum (NF54)	2	DD	239
An. coluzzii (Ngousso)	P. falciparum (NF54)	2	13:00 to 15:00	0		An. coluzzii (Ngousso)	P. falciparum (NF54)	3	0	06:00:00	22														An. coluzzii (Ngousso)	P. falciparum (NF54)	2	DD	12
An. coluzzii (Ngousso)	P. falciparum (NF54)	2	13:00 to 15:00	116		An. coluzzii (Ngousso)	P. falciparum (NF54)	3	0	06:00:00	60														An. coluzzii (Ngousso)	P. falciparum (NF54)	2	DD	11
An. coluzzii (Ngousso)	P. falciparum (NF54)	2	13:00 to 15:00	4		An. coluzzii (Ngousso)	P. falciparum (NF54)	3	0	06:00:00	54														An. coluzzii (Ngousso)	P. falciparum (NF54)	2	DD	6
An. coluzzii (Ngousso)	P. falciparum (NF54)	2	13:00 to 15:00	0		An. coluzzii (Ngousso)	P. falciparum (NF54)	3	0	06:00:00	482														An. coluzzii (Ngousso)	P. falciparum (NF54)	2	DD	43
An. coluzzii (Ngousso)	P. falciparum (NF54)	2	19:00 to 20:00	5		An. coluzzii (Ngousso)	P. falciparum (NF54)	3	0	06:00:00	11														An. coluzzii (Ngousso)	P. falciparum (NF54)	2	DD	26
An. coluzzii (Ngousso)	P. falciparum (NF54)	2	19:00 to 20:00	31		An. coluzzii (Ngousso)	P. falciparum (NF54)	3	0	06:00:00	0														An. coluzzii (Ngousso)	P. falciparum (NF54)	2	DD	94
An. coluzzii (Ngousso)	P. falciparum (NF54)	2	19:00 to 20:00	5		An. coluzzii (Ngousso)	P. falciparum (NF54)	3	0	06:00:00	0														An. coluzzii (Ngousso)	P. falciparum (NF54)	2	DD	26
An. coluzzii (Ngousso)	P. falciparum (NF54)	2	19:00 to 20:00	118		An. coluzzii (Ngousso)	P. falciparum (NF54)	3	0	06:00:00	0														An. coluzzii (Ngousso)	P. falciparum (NF54)	2	DD	188
An. coluzzii (Ngousso)	P. falciparum (NF54)	2	19:00 to 20:00	14		An. coluzzii (Ngousso)	P. falciparum (NF54)	3	0	06:00:00	21														An. coluzzii (Ngousso)	P. falciparum (NF54)	2	DD	131
An. coluzzii (Ngousso)	P. falciparum (NF54)	2	19:00 to 20:00	9		An. coluzzii (Ngousso)	P. falciparum (NF54)	3	0	06:00:00	90														An. coluzzii (Ngousso)	P. falciparum (NF54)	2	DD	2
An. coluzzii (Ngousso)	P. falciparum (NF54)	2	19:00 to 20:00	0		An. coluzzii (Ngousso)	P. falciparum (NF54)	3	0	06:00:00	144														An. coluzzii (Ngousso)	P. falciparum (NF54)	2	DD	36
An. coluzzii (Ngousso)	P. falciparum (NF54)	2	19:00 to 20:00	24		An. coluzzii (Ngousso)	P. falciparum (NF54)	3	0	06:00:00	0														An. coluzzii (Ngousso)	P. falciparum (NF54)	2	DD	11
An. coluzzii (Ngousso)	P. falciparum (NF54)	2	19:00 to 20:00	2		An. coluzzii (Ngousso)	P. falciparum (NF54)	3	0	06:00:00	0														An. coluzzii (Ngousso)	P. falciparum (NF54)	2	DD	12
An. coluzzii (Ngousso)	P. falciparum (NF54)	2	19:00 to 20:00	67		An. coluzzii (Ngousso)	P. falciparum (NF54)	3	0	06:00:00	0														An. coluzzii (Ngousso)	P. falciparum (NF54)	2	DD	135
An. coluzzii (Ngousso)	P. falciparum (NF54)	2	19:00 to 20:00	36		An. coluzzii (Ngousso)	P. falciparum (NF54)	3	0	06:00:00	8														An. coluzzii (Ngousso)	P. falciparum (NF54)	2	DD	16
An. coluzzii (Ngousso)	P. falciparum (NF54)	2	19:00 to 20:00	17		An. coluzzii (Ngousso)	P. falciparum (NF54)	3	0	06:00:00	121														An. coluzzii (Ngousso)	P. falciparum (NF54)	3	LD	772
An. coluzzii (Ngousso)	P. falciparum (NF54)	2	19:00 to 20:00	0		An. coluzzii (Ngousso)	P. falciparum (NF54)	4	0	06:00:00	30														An. coluzzii (Ngousso)	P. falciparum (NF54)	3	LD	469
An. coluzzii (Ngousso)	P. falciparum (NF54)	2	19:00 to 20:00	56		An. coluzzii (Ngousso)	P. falciparum (NF54)	4	0	06:00:00	3														An. coluzzii (Ngousso)	P. falciparum (NF54)	3	LD	48
An. coluzzii (Ngousso)	P. falciparum (NF54)	2	19:00 to 20:00	36		An. coluzzii (Ngousso)	P. falciparum (NF54)	4	0	06:00:00	0														An. coluzzii (Ngousso)	P. falciparum (NF54)	3	LD	171
An. coluzzii (Ngousso)	P. falciparum (NF54)	2	19:00 to 20:00	23		An. coluzzii (Ngousso)	P. falciparum (NF54)	4	0	06:00:00	29														An. coluzzii (Ngousso)	P. falciparum (NF54)	3	LD	248
An. coluzzii (Ngousso)	P. falciparum (NF54)	2	19:00 to 20:00	121		An. coluzzii (Ngousso)	P. falciparum (NF54)	4	0	06:00:00	106														An. coluzzii (Ngousso)	P. falciparum (NF54)	3	LD	124
An. coluzzii (Ngousso)	P. falciparum (NF54)	2	19:00 to 20:00	32		An. coluzzii (Ngousso)	P. falciparum (NF54)	4	0	06:00:00	14														An. coluzzii (Ngousso)	P. falciparum (NF54)	3	LD	151
An. coluzzii (Ngousso)	P. falciparum (NF54)	2	19:00 to 20:00	36		An. coluzzii (Ngousso)	P. falciparum (NF54)	4	0	06:00:00	68														An. coluzzii (Ngousso)	P. falciparum (NF54)	3	LD	186
An. coluzzii (Ngousso)	P. falciparum (NF54)	2	19:00 to 20:00	23		An. coluzzii (Ngousso)	P. falciparum (NF54)	4	0	06:00:00	156														An. coluzzii (Ngousso)	P. falciparum (NF54)	3	LD	826
An. coluzzii (Ngousso)	P. falciparum (NF54)	2	19:00 to 20:00	9		An. coluzzii (Ngousso)	P. falciparum (NF54)	4	0	06:00:00	13														An. coluzzii (Ngousso)	P. falciparum (NF54)	3	LD	848
An. coluzzii (Ngousso)	P. falciparum (NF54)	2	19:00 to 20:00	14		An. coluzzii (Ngousso)	P. falciparum (NF54)	4	0	06:00:00	124														An. coluzzii (Ngousso)	P. falciparum (NF54)	3	LD	28
An. coluzzii (Ngousso)	P. falciparum (NF54)	2	19:00 to 20:00	14		An. coluzzii (Ngousso)	P. falciparum (NF54)	4	0	06:00:00	29														An. coluzzii (Ngousso)	P. falciparum (NF54)	3	LD	664
An. coluzzii (Ngousso)	P. falciparum (NF54)	2	19:00 to 20:00	26		An. coluzzii (Ngousso)	P. falciparum (NF54)	4	0	06:00:00	36														An. coluzzii (Ngousso)	P. falciparum (NF54)	3	LD	38
An. coluzzii (Ngousso)	P. falciparum (NF54)	2	19:00 to 20:00	133		An. coluzzii (Ngousso)	P. falciparum (NF54)	4	0	06:00:00	108														An. coluzzii (Ngousso)	P. falciparum (NF54)	3	LD	324
An. coluzzii (Ngousso)	P. falciparum (NF54)	2	19:00 to 20:00	18		An. coluzzii (Ngousso)	P. falciparum (NF54)	4	0	06:00:00	179														An. coluzzii (Ngousso)	P. falciparum (NF54)	3	LD	248
An. coluzzii (Ngousso)	P. falciparum (NF54)	2	19:00 to 20:00	5		An. coluzzii (Ngousso)	P. falciparum (NF54)	4	0	06:00:00	0														An. coluzzii (Ngousso)	P. falciparum (NF54)	3	LD	3
An. coluzzii (Ngousso)	P. falciparum (NF54)	2	19:00 to 20:00	5		An. coluzzii (Ngousso)	P. falciparum (NF54)	4	0	06:00:00	60														An. coluzzii (Ngousso)	P. falciparum (NF54)	3	LD	21
An. coluzzii (Ngousso)	P. falciparum (NF54)	2	19:00 to 20:00	39		An. coluzzii (Ngousso)	P. falciparum (NF54)	4	0	06:00:00	112														An. coluzzii (Ngousso)	P. falciparum (NF54)	3	LD	83
An. coluzzii (Ngousso)	P. falciparum (NF54)	2	19:00 to 20:00	73		An. coluzzii (Ngousso)	P. falciparum (NF54)	4	0	06:00:00	60														An. coluzzii (Ngousso)	P. falciparum (NF54)	3	LD	36
An. coluzzii (Ngousso)	P. falciparum (NF54)	2	19:00 to 20:00	12		An. coluzzii (Ngousso)	P. falciparum (NF54)	4	0	06:00:00	12														An. coluzzii (Ngousso)	P. falciparum (NF54)	3	LD	242
An. coluzzii (Ngousso)	P. falciparum (NF54)	2	19:00 to 20:00	11		An. coluzzii (Ngousso)	P. falciparum (NF54)	4	0	06:00:00	0														An. coluzzii (Ngousso)	P. falciparum (NF54)	3	LD	274
An. coluzzii (Ngousso)	P. falciparum (NF54)	2	19:00 to 20:00	60		An. coluzzii (Ngousso)	P. falciparum (NF54)	4	0	06:00:00	49														An. coluzzii (Ngousso)	P. falciparum (NF54)	3	LD	37
An. coluzzii (Ngousso)	P. falciparum (NF54)	2	19:00 to 20:00	72		An. coluzzii (Ngousso)	P. falciparum (NF54)	4	0	06:00:00	24														An. coluzzii (Ngousso)	P. falciparum (NF54)	3	LD	236
An. coluzzii (Ngousso)	P. falciparum (NF54)	2	19:00 to 20:00	2		An. coluzzii (Ngousso)	P. falciparum (NF54)	4	0	06:00:00	60														An. coluzzii (Ngousso)	P. falciparum (NF54)	3	LD	296
An. coluzzii (Ngousso)	P. falciparum (NF54)	2	19:00 to 20:00	14		An. coluzzii (Ngousso)	P. falciparum (NF54)	4	0	06:00:00	85														An. coluzzii (Ngousso)	P. falciparum (NF54)	3	LD	47
An. coluzzii (Ngousso)	P. falciparum (NF54)	2	19:00 to 20:00	56		An. coluzzii (Ngousso)	P. falciparum (NF54)	4	0	06:00:00	47														An. coluzzii (Ngousso)	P. falciparum (NF54)	3	LD	267
An. coluzzii (Ngousso)	P. falciparum (NF54)	2	19:00 to 20:00	78		An. coluzzii (Ngousso)	P. falciparum (NF54)	4	0	06:00:00	119														An. coluzzii (Ngousso)	P. falciparum (NF54)	3	LD	436
An. coluzzii (Ngousso)	P. falciparum (NF54)	2	19:00 to 20:00	0		An. coluzzii (Ngousso)	P. falciparum (NF54)	4	0	06:00:00	0														An. coluzzii (Ngousso)	P. falciparum (NF54)	3	LD	478
An. coluzzii (Ngousso)	P. falciparum (NF54)	2	19:00 to 20:00	3		An. coluzzii (Ngousso)	P. falciparum (NF54)	4	0	06:00:00	60														An. coluzzii (Ngousso)	P. falciparum (NF54)	3	LD	167
An. coluzzii (Ngousso)	P. falciparum (NF54)	2	19:00 to 20:00	55		An. coluzzii (Ngousso)	P. falciparum (NF54)	4	0	06:00:00	0														An. coluzzii (Ngousso)	P. falciparum (NF54)	3	LD	17
An. coluzzii (Ngousso)	P. falciparum (NF54)	2	19:00 to 20:00	7		An. coluzzii (Ngousso)	P. falciparum (NF54)	4	0	06:00:00	0														An. coluzzii (Ngousso)	P. falciparum (NF54)	3	LD	11
An. coluzzii (Ngousso)	P. falciparum (NF54)	2	19:00 to 20:00	10		An. coluzzii (Ngousso)	P. falciparum (NF54)	4	0	06:00:00	0														An. coluzzii (Ngousso)	P. falciparum (NF54)	3	LD	312
An. coluzzii (Ngousso)	P. falciparum (NF54)	2	19:00 to 20:00	29		An. coluzzii (Ngousso)	P. falciparum (NF54)	4	0	06:00:00	29														An. coluzzii (Ngousso)	P. falciparum (NF54)	3	LD	7
An. coluzzii (Ngousso)	P. falciparum (NF54)	2	19:00 to 20:00	2		An. coluzzii (Ngousso)	P. falciparum (NF54)	4	0	06:00:00	0														An. coluzzii (Ngousso)	P. falciparum (NF54)	3	LD	464
An. coluzzii (Ngousso)	P. falciparum (NF54)	2	19:00 to 20:00	10		An. coluzzii (Ngousso)	P. falciparum (NF54)	4	0	06:00:00	0														An. coluzzii (Ngousso)	P. falciparum (NF54)	3	LD	256
An. coluzzii (Ngousso)	P. falciparum (NF54)	2	19:00 to 20:00	5		An. coluzzii (Ngousso)	P. falciparum (NF54)	4	0	06:00:00	0														An. coluzzii (Ngousso)	P. falciparum (NF54)	3	LD	252
An. coluzzii (Ngousso)	P. falciparum (NF54)	2	19:00 to 20:00	8		An. coluzzii (Ngousso)	P. falciparum (NF54)	4	0	06:00:00	0														An. coluzzii (Ngousso)	P. falciparum (NF54)	3	LD	315
An. coluzzii (Ngousso)	P. falciparum (NF54)	2	19:00 to 20:00	24		An. coluzzii (Ngousso)	P. falciparum (NF54)	4	0	06:00:00	0														An. coluzzii (Ngousso)	P. falciparum (NF54)	3	LD	19
An. coluzzii (Ngousso)	P. falciparum (NF54)	2	19:00 to 20:00	8		An. coluzzii (Ngousso)	P. falciparum (NF54)	4	0	06:00:00	0														An. coluzzii (Ngousso)	P. falciparum (NF54)	3	LD	125
An. coluzzii (Ngousso)	P. falciparum (NF54)	2	19:00 to 20:00	35		An. coluzzii (Ngousso)	P. falciparum (NF54)	4	0	06:00:00	7														An. coluzzii (Ngousso)	P. falciparum (NF54)	3	LD	163
An. coluzzii (Ngousso)	P. falciparum (NF54)	2	19:00 to 20:00	42		An. coluzzii (Ngousso)	P. falciparum (NF54)	4	0	06:00:00	2														An. coluzzii (Ngousso)	P. falciparum (NF54)	3	LD	66
An. coluzzii (Ngousso)	P. falciparum (NF54)	2	19:00 to 20:00	0		An. coluzzii (Ngousso)	P. falciparum (NF54)	4	0	06:00:00	24														An. coluzzii (Ngousso)	P. falciparum (NF54)	3	LD	31
An. coluzzii (Ngousso)	P. falciparum (NF54)	2	19:00 to 20:00	12		An. coluzzii (Ngousso)	P. falciparum (NF54)	4	0	06:00:00	0														An. coluzzii (Ngousso)	P. falciparum (NF54)	3	LD	21
An. coluzzii (Ngousso)	P. falciparum (NF54)	2	19:00 to 20:00	69		An. coluzzii (Ngousso)	P. falciparum (NF54)	4	0	06:00:00	26														An. coluzzii (Ngousso)	P. falciparum (NF54)	3	LD	647
An. coluzzii (Ngousso)	P. falciparum (NF54)	2	19:00 to 20:00	128		An. coluzzii (Ngousso)	P. falciparum (NF54)	4	0	06:00:00	0														An. coluzzii (Ngousso)	P. falciparum (NF54)	3	LD	553
An. coluzzii (Ngousso)	P. falciparum (NF54)	2	19:00 to 20:00	26		An. coluzzii (Ngousso)	P. falciparum (NF54)	4	0	06:00:00	0														An. coluzzii (Ngousso)	P. falciparum (NF54)	3	LD	5
An. coluzzii (Ngousso)	P. falciparum (NF54)	2	19:00 to 20:00	0		An. coluzzii (Ngousso)	P. falciparum (NF54)	4	0	06:00:00	10														An. coluzzii (Ngousso)	P. falciparum (NF54)	3	LD	117
An. coluzzii (Ngousso)	P. falciparum (NF54)	2	19:00 to 20:00	37		An. coluzzii (Ngousso)	P. falciparum (NF54)	4	0	06:00:00	0														An. coluzzii (Ngousso)	P. falciparum (NF54)	3	LD	21
An. coluzzii (Ngousso)	P. falciparum (NF54)	2	19:00 to 20:00	52		An. coluzzii (Ngousso)	P. falciparum (NF54)	4	0	06:00:00	0														An. coluzzii (Ngousso)	P. falciparum (NF54)	3	LD	346
An. coluzzii (Ngousso)	P. falciparum (NF54)	2	19:00 to 20:00	0		An. coluzzii (Ngousso)	P. falciparum (NF54)	4	0	06:00:00	33														An. coluzzii (Ngousso)	P. falciparum (NF54)	3	LD	15
An. coluzzii (Ngousso)	P. falciparum (NF54)	2	19:00 to 20:00	0		An. coluzzii (Ngousso)	P. falciparum (NF54)	4	0	06:00:00	0														An. coluzzii (Ngousso)	P. falciparum (NF54)	3	DL	91
An. coluzzii (Ngousso)	P. falciparum (NF54)	2	19:00 to 20:00	88		An. coluzzii (Ngousso)	P. falciparum (NF54)	4	0	06:00:00	0														An. coluzzii (Ngousso)	P. falciparum (NF54)	3	DL	235
An. coluzzii (Ngousso)	P. falciparum (NF54)	2	19:00 to 20:00	86		An. coluzzii (Ngousso)	P. falciparum (NF54)	4	0	06:00:00	0														An. coluzzii (Ngousso)	P. falciparum (NF54)	3	DL	48
An. coluzzii (Ngousso)	P. falciparum (NF54)	2	19:00 to 20:00	112		An. coluzzii (Ngousso)	P. falciparum (NF54)	4	0	06:00:00	0														An. coluzzii (Ngousso)	P. falciparum (NF54)	3	DL	49
An. coluzzii (Ngousso)	P. falciparum (NF54)	2	19:00 to 20:00	5		An. coluzzii (Ngousso)	P. falciparum (NF54)	4	0	06:00:00	0														An. coluzzii (Ngousso)	P. falciparum (NF54)	3	DL	231
An. coluzzii (Ngousso)	P. falciparum (NF54)	2	19:00 to 20:00	55		An. coluzzii (Ngousso)	P. falciparum (NF54)	4	0	06:00:00	34														An. coluzzii (Ngousso)	P. falciparum (NF54)	3	DL	135
An. coluzzii (Ngousso)	P. falciparum (NF54)	2	19:00 to 20:00	35		An. coluzzii (Ngousso)	P. falciparum (NF54)	1	6	12:00:00	214														An. coluzzii (Ngousso)	P. falciparum (NF54)	3	DL	186
An. coluzzii (Ngousso)	P. falciparum (NF54)	2	19:00 to 20:00	67		An. coluzzii (Ngousso)	P. falciparum (NF54)	1	6	12:00:00	2														An. coluzzii (Ngousso)	P. falciparum (NF54)	3	DL	142
An. coluzzii (Ngousso)	P. falciparum (NF54)	2	19:00 to 20:00	54		An. coluzzii (Ngousso)	P. falciparum (NF54)	1	6	12:00:00	53														An. coluzzii (Ngousso)	P. falciparum (NF54)	3	DL	66
An. coluzzii (Ngousso)	P. falciparum (NF54)	2	19:00 to 20:00	50		An. coluzzii (Ngousso)	P. falciparum (NF54)	1	6	12:00:00	16														An. coluzzii (Ngousso)	P. falciparum (NF54)	3	DL	38
An. coluzzii (Ngousso)	P. falciparum (NF54)	2	19:00 to 20:00	2		An. coluzzii (Ngousso)	P. falciparum (NF54)	1	6	12:00:00	44														An. coluzzii (Ngousso)	P. falciparum (NF54)	3	DL	274
An. coluzzii (Ngousso)	P. falciparum (NF54)	2	19:00 to 20:00	72		An. coluzzii (Ngousso)	P. falciparum (NF54)	1	6	12:00:00	29														An. coluzzii (Ngousso)	P. falciparum (NF54)	3	DL	225
An. coluzzii (Ngousso)	P. falciparum (NF54)	2	19:00 to 20:00	0		An. coluzzii (Ngousso)	P. falciparum (NF54)	1	6	12:00:00	194														An. coluzzii (Ngousso)	P. falciparum (NF54)	3	DL	222
An. coluzzii (Ngousso)	P. falciparum (NF54)	2	19:00 to 20:00	104		An. coluzzii (Ngousso)	P. falciparum (NF54)	1	6	12:00:00	63														An. coluzzii (Ngousso)	P. falciparum (NF54)	3	DL	37
An. coluzzii (Ngousso)	P. falciparum (NF54)	2	19:00 to 20:00	59		An. coluzzii (Ngousso)	P. falciparum (NF54)	1	6	12:00:00	0														An. coluzzii (Ngousso)	P. falciparum (NF54)	3	DL	61
An. coluzzii (Ngousso)	P. falciparum (NF54)	2	19:00 to 20:00	61		An. coluzzii (Ngousso)	P. falciparum (NF54)	1	6	12:00:00	143														An. coluzzii (Ngousso)	P. falciparum (NF54)	3	DL	22
An. coluzzii (Ngousso)	P. falciparum (NF54)	2	19:00 to 20:00	0		An. coluzzii (Ngousso)	P. falciparum (NF54)	1	6	12:00:00	334														An. coluzzii (Ngousso)	P. falciparum (NF54)	3	DL	163
An. coluzzii (Ngousso)	P. falciparum (NF54)	2	19:00 to 20:00	185		An. coluzzii (Ngousso)	P. falciparum (NF54)	1	6	12:00:00	0														An. coluzzii (Ngousso)	P. falciparum (NF54)	3	DL	18
An. coluzzii (Ngousso)	P. falciparum (NF54)	2	19:00 to 20:00	53		An. coluzzii (Ngousso)	P. falciparum (NF54)	1	6	12:00:00	528														An. coluzzii (Ngousso)	P. falciparum (NF54)	3	DL	113
An. coluzzii (Ngousso)	P. falciparum (NF54)	2	19:00 to 20:00	57		An. coluzzii (Ngousso)	P. falciparum (NF54)	1	6	12:00:00	161														An. coluzzii (Ngousso)	P. falciparum (NF54)	3	DL	16
An. coluzzii (Ngousso)	P. falciparum (NF54)	2	19:00 to 20:00	60		An. coluzzii (Ngousso)	P. falciparum (NF54)	1	6	12:00:00	329														An. coluzzii (Ngousso)	P. falciparum (NF54)	3	DL	32
An. coluzzii (Ngousso)	P. falciparum (NF54)	2	19:00 to 20:00	67		An. coluzzii (Ngousso)	P. falciparum (NF54)	1	6	12:00:00	14														An. coluzzii (Ngousso)	P. falciparum (NF54)	3	DL	154
An. coluzzii (Ngousso)	P. falciparum (NF54)	2	19:00 to 20:00	42		An. coluzzii (Ngousso)	P. falciparum (NF54)	1	6	12:00:00	7														An. coluzzii (Ngousso)	P. falciparum (NF54)	3	DL	66
An. coluzzii (Ngousso)	P. falciparum (NF54)	2	19:00 to 20:00	213		An. coluzzii (Ngousso)	P. falciparum (NF54)	1	6	12:00:00	1														An. coluzzii (Ngousso)	P. falciparum (NF54)	3	DL	9
An. coluzzii (Ngousso)	P. falciparum (NF54)	2	19:00 to 20:00	0		An. coluzzii (Ngousso)	P. falciparum (NF54)	1	6	12:00:00	160														An. coluzzii (Ngousso)	P. falciparum (NF54)	3	DL	21
An. coluzzii (Ngousso)	P. falciparum (NF54)	2	19:00 to 20:00	59		An. coluzzii (Ngousso)	P. falciparum (NF54)	1	6	12:00:00	69														An. coluzzii (Ngousso)	P. falciparum (NF54)	3	DL	5
An. coluzzii (Ngousso)	P. falciparum (NF54)	2	19:00 to 20:00	0		An. coluzzii (Ngousso)	P. falciparum (NF54)	1	6	12:00:00	42														An. coluzzii (Ngousso)	P. falciparum (NF54)	3	DL	12
An. coluzzii (Ngousso)	P. falciparum (NF54)	2	19:00 to 20:00	75		An. coluzzii (Ngousso)	P. falciparum (NF54)	1	6	12:00:00	11														An. coluzzii (Ngousso)	P. falciparum (NF54)	3	DL	8
An. coluzzii (Ngousso)	P. falciparum (NF54)	2	19:00 to 20:00	5		An. coluzzii (Ngousso)	P. falciparum (NF54)	1	6	12:00:00	32														An. coluzzii (Ngousso)	P. falciparum (NF54)	3	DL	7
An. coluzzii (Ngousso)	P. falciparum (NF54)	2	19:00 to 20:00	0		An. coluzzii (Ngousso)	P. falciparum (NF54)	1	6	12:00:00	105														An. coluzzii (Ngousso)	P. falciparum (NF54)	3	DL	1
An. coluzzii (Ngousso)	P. falciparum (NF54)	2	19:00 to 20:00	1		An. coluzzii (Ngousso)	P. falciparum (NF54)	1	6	12:00:00	320														An. coluzzii (Ngousso)	P. falciparum (NF54)	3	DL	15
An. coluzzii (Ngousso)	P. falciparum (NF54)	2	19:00 to 20:00	0		An. coluzzii (Ngousso)	P. falciparum (NF54)	1	6	12:00:00	43														An. coluzzii (Ngousso)	P. falciparum (NF54)	3	DL	32
An. coluzzii (Ngousso)	P. falciparum (NF54)	2	19:00 to 20:00	23		An. coluzzii (Ngousso)	P. falciparum (NF54)	1	6	12:00:00	0														An. coluzzii (Ngousso)	P. falciparum (NF54)	3	DL	16
An. coluzzii (Ngousso)	P. falciparum (NF54)	2	19:00 to 20:00	26		An. coluzzii (Ngousso)	P. falciparum (NF54)	1	6	12:00:00	29														An. coluzzii (Ngousso)	P. falciparum (NF54)	3	DL	48
An. coluzzii (Ngousso)	P. falciparum (NF54)	3	13:00 to 15:00	63		An. coluzzii (Ngousso)	P. falciparum (NF54)	1	6	12:00:00	101														An. coluzzii (Ngousso)	P. falciparum (NF54)	3	DL	2
An. coluzzii (Ngousso)	P. falciparum (NF54)	3	13:00 to 15:00	50		An. coluzzii (Ngousso)	P. falciparum (NF54)	1	6	12:00:00	0														An. coluzzii (Ngousso)	P. falciparum (NF54)	3	DL	4
An. coluzzii (Ngousso)	P. falciparum (NF54)	3	13:00 to 15:00	29		An. coluzzii (Ngousso)	P. falciparum (NF54)	1	6	12:00:00	43														An. coluzzii (Ngousso)	P. falciparum (NF54)	3	DL	36
An. coluzzii (Ngousso)	P. falciparum (NF54)	3	13:00 to 15:00	104		An. coluzzii (Ngousso)	P. falciparum (NF54)	1	6	12:00:00	365														An. coluzzii (Ngousso)	P. falciparum (NF54)	3	DL	2
An. coluzzii (Ngousso)	P. falciparum (NF54)	3	13:00 to 15:00	152		An. coluzzii (Ngousso)	P. falciparum (NF54)	1	6	12:00:00	31														An. coluzzii (Ngousso)	P. falciparum (NF54)	3	DL	11
An. coluzzii (Ngousso)	P. falciparum (NF54)	3	13:00 to 15:00	147		An. coluzzii (Ngousso)	P. falciparum (NF54)	1	6	12:00:00	2														An. coluzzii (Ngousso)	P. falciparum (NF54)	3	DL	18
An. coluzzii (Ngousso)	P. falciparum (NF54)	3	13:00 to 15:00	0		An. coluzzii (Ngousso)	P. falciparum (NF54)	1	6	12:00:00	57														An. coluzzii (Ngousso)	P. falciparum (NF54)	3	DL	12
An. coluzzii (Ngousso)	P. falciparum (NF54)	3	13:00 to 15:00	157		An. coluzzii (Ngousso)	P. falciparum (NF54)	1	6	12:00:00	12														An. coluzzii (Ngousso)	P. falciparum (NF54)	3	DL	1
An. coluzzii (Ngousso)	P. falciparum (NF54)	3	13:00 to 15:00	6		An. coluzzii (Ngousso)	P. falciparum (NF54)	1	6	12:00:00	53														An. coluzzii (Ngousso)	P. falciparum (NF54)	3	DL	263
An. coluzzii (Ngousso)	P. falciparum (NF54)	3	13:00 to 15:00	0		An. coluzzii (Ngousso)	P. falciparum (NF54)	1	6	12:00:00	54														An. coluzzii (Ngousso)	P. falciparum (NF54)	3	DL	19
An. coluzzii (Ngousso)	P. falciparum (NF54)	3	13:00 to 15:00	130		An. coluzzii (Ngousso)	P. falciparum (NF54)	1	6	12:00:00	3														An. coluzzii (Ngousso)	P. falciparum (NF54)	3	DL	2
An. coluzzii (Ngousso)	P. falciparum (NF54)	3	13:00 to 15:00	82		An. coluzzii (Ngousso)	P. falciparum (NF54)	1	6	12:00:00	1														An. coluzzii (Ngousso)	P. falciparum (NF54)	3	DL	8
An. coluzzii (Ngousso)	P. falciparum (NF54)	3	13:00 to 15:00	77		An. coluzzii (Ngousso)	P. falciparum (NF54)	1	6	12:00:00	165														An. coluzzii (Ngousso)	P. falciparum (NF54)	3	DL	7
An. coluzzii (Ngousso)	P. falciparum (NF54)	3	13:00 to 15:00	39		An. coluzzii (Ngousso)	P. falciparum (NF54)	1	6	12:00:00	233														An. coluzzii (Ngousso)	P. falciparum (NF54)	3	LL	73
An. coluzzii (Ngousso)	P. falciparum (NF54)	3	13:00 to 15:00	34		An. coluzzii (Ngousso)	P. falciparum (NF54)	1	6	12:00:00	40														An. coluzzii (Ngousso)	P. falciparum (NF54)	3	LL	22
An. coluzzii (Ngousso)	P. falciparum (NF54)	3	13:00 to 15:00	0		An. coluzzii (Ngousso)	P. falciparum (NF54)	1	6	12:00:00	30														An. coluzzii (Ngousso)	P. falciparum (NF54)	3	LL	253
An. coluzzii (Ngousso)	P. falciparum (NF54)	3	13:00 to 15:00	32		An. coluzzii (Ngousso)	P. falciparum (NF54)	1	6	12:00:00	379														An. coluzzii (Ngousso)	P. falciparum (NF54)	3	LL	235
An. coluzzii (Ngousso)	P. falciparum (NF54)	3	13:00 to 15:00	54		An. coluzzii (Ngousso)	P. falciparum (NF54)	1	6	12:00:00	79														An. coluzzii (Ngousso)	P. falciparum (NF54)	3	LL	152
An. coluzzii (Ngousso)	P. falciparum (NF54)	3	13:00 to 15:00	65		An. coluzzii (Ngousso)	P. falciparum (NF54)	1	6	12:00:00	17														An. coluzzii (Ngousso)	P. falciparum (NF54)	3	LL	386
An. coluzzii (Ngousso)	P. falciparum (NF54)	3	13:00 to 15:00	98		An. coluzzii (Ngousso)	P. falciparum (NF54)	1	6	12:00:00	304														An. coluzzii (Ngousso)	P. falciparum (NF54)	3	LL	27
An. coluzzii (Ngousso)	P. falciparum (NF54)	3	13:00 to 15:00	176		An. coluzzii (Ngousso)	P. falciparum (NF54)	1	6	12:00:00	7														An. coluzzii (Ngousso)	P. falciparum (NF54)	3	LL	14
An. coluzzii (Ngousso)	P. falciparum (NF54)	3	13:00 to 15:00	114		An. coluzzii (Ngousso)	P. falciparum (NF54)	1	6	12:00:00	117														An. coluzzii (Ngousso)	P. falciparum (NF54)	3	LL	49
An. coluzzii (Ngousso)	P. falciparum (NF54)	3	13:00 to 15:00	72		An. coluzzii (Ngousso)	P. falciparum (NF54)	1	6	12:00:00	101														An. coluzzii (Ngousso)	P. falciparum (NF54)	3	LL	272
An. coluzzii (Ngousso)	P. falciparum (NF54)	3	13:00 to 15:00	104		An. coluzzii (Ngousso)	P. falciparum (NF54)	1	6	12:00:00	106														An. coluzzii (Ngousso)	P. falciparum (NF54)	3	LL	4
An. coluzzii (Ngousso)	P. falciparum (NF54)	3	13:00 to 15:00	32		An. coluzzii (Ngousso)	P. falciparum (NF54)	1	6	12:00:00	136														An. coluzzii (Ngousso)	P. falciparum (NF54)	3	LL	363
An. coluzzii (Ngousso)	P. falciparum (NF54)	3	13:00 to 15:00	13		An. coluzzii (Ngousso)	P. falciparum (NF54)	1	6	12:00:00	24														An. coluzzii (Ngousso)	P. falciparum (NF54)	3	LL	282
An. coluzzii (Ngousso)	P. falciparum (NF54)	3	13:00 to 15:00	84		An. coluzzii (Ngousso)	P. falciparum (NF54)	1	6	12:00:00	31														An. coluzzii (Ngousso)	P. falciparum (NF54)	3	LL	14
An. coluzzii (Ngousso)	P. falciparum (NF54)	3	13:00 to 15:00	164		An. coluzzii (Ngousso)	P. falciparum (NF54)	1	6	12:00:00	8														An. coluzzii (Ngousso)	P. falciparum (NF54)	3	LL	31
An. coluzzii (Ngousso)	P. falciparum (NF54)	3	13:00 to 15:00	24		An. coluzzii (Ngousso)	P. falciparum (NF54)	2	6	12:00:00	1														An. coluzzii (Ngousso)	P. falciparum (NF54)	3	LL	462
An. coluzzii (Ngousso)	P. falciparum (NF54)	3	13:00 to 15:00	33		An. coluzzii (Ngousso)	P. falciparum (NF54)	2	6	12:00:00	5														An. coluzzii (Ngousso)	P. falciparum (NF54)	3	LL	31
An. coluzzii (Ngousso)	P. falciparum (NF54)	3	13:00 to 15:00	63		An. coluzzii (Ngousso)	P. falciparum (NF54)	2	6	12:00:00	25														An. coluzzii (Ngousso)	P. falciparum (NF54)	3	LL	171
An. coluzzii (Ngousso)	P. falciparum (NF54)	3	13:00 to 15:00	3		An. coluzzii (Ngousso)	P. falciparum (NF54)	2	6	12:00:00	34														An. coluzzii (Ngousso)	P. falciparum (NF54)	3	LL	31
An. coluzzii (Ngousso)	P. falciparum (NF54)	3	13:00 to 15:00	94		An. coluzzii (Ngousso)	P. falciparum (NF54)	2	6	12:00:00	6														An. coluzzii (Ngousso)	P. falciparum (NF54)	3	LL	84
An. coluzzii (Ngousso)	P. falciparum (NF54)	3	13:00 to 15:00	59		An. coluzzii (Ngousso)	P. falciparum (NF54)	2	6	12:00:00	4														An. coluzzii (Ngousso)	P. falciparum (NF54)	3	LL	263
An. coluzzii (Ngousso)	P. falciparum (NF54)	3	13:00 to 15:00	6		An. coluzzii (Ngousso)	P. falciparum (NF54)	2	6	12:00:00	30														An. coluzzii (Ngousso)	P. falciparum (NF54)	3	LL	84
An. coluzzii (Ngousso)	P. falciparum (NF54)	3	13:00 to 15:00	28		An. coluzzii (Ngousso)	P. falciparum (NF54)	2	6	12:00:00	25														An. coluzzii (Ngousso)	P. falciparum (NF54)	3	LL	13
An. coluzzii (Ngousso)	P. falciparum (NF54)	3	13:00 to 15:00	135		An. coluzzii (Ngousso)	P. falciparum (NF54)	2	6	12:00:00	8														An. coluzzii (Ngousso)	P. falciparum (NF54)	3	LL	41
An. coluzzii (Ngousso)	P. falciparum (NF54)	3	13:00 to 15:00	26		An. coluzzii (Ngousso)	P. falciparum (NF54)	2	6	12:00:00	0														An. coluzzii (Ngousso)	P. falciparum (NF54)	3	LL	221
An. coluzzii (Ngousso)	P. falciparum (NF54)	3	13:00 to 15:00	89		An. coluzzii (Ngousso)	P. falciparum (NF54)	2	6	12:00:00	0														An. coluzzii (Ngousso)	P. falciparum (NF54)	3	LL	79
An. coluzzii (Ngousso)	P. falciparum (NF54)	3	13:00 to 15:00	96		An. coluzzii (Ngousso)	P. falciparum (NF54)	2	6	12:00:00	93														An. coluzzii (Ngousso)	P. falciparum (NF54)	3	LL	3
An. coluzzii (Ngousso)	P. falciparum (NF54)	3	13:00 to 15:00	48		An. coluzzii (Ngousso)	P. falciparum (NF54)	2	6	12:00:00	18														An. coluzzii (Ngousso)	P. falciparum (NF54)	3	LL	36
An. coluzzii (Ngousso)	P. falciparum (NF54)	3	13:00 to 15:00	1		An. coluzzii (Ngousso)	P. falciparum (NF54)	2	6	12:00:00	8														An. coluzzii (Ngousso)	P. falciparum (NF54)	3	LL	23
An. coluzzii (Ngousso)	P. falciparum (NF54)	3	13:00 to 15:00	45		An. coluzzii (Ngousso)	P. falciparum (NF54)	2	6	12:00:00	2														An. coluzzii (Ngousso)	P. falciparum (NF54)	3	LL	195
An. coluzzii (Ngousso)	P. falciparum (NF54)	3	13:00 to 15:00	12		An. coluzzii (Ngousso)	P. falciparum (NF54)	2	6	12:00:00	0														An. coluzzii (Ngousso)	P. falciparum (NF54)	3	LL	62
An. coluzzii (Ngousso)	P. falciparum (NF54)	3	13:00 to 15:00	11		An. coluzzii (Ngousso)	P. falciparum (NF54)	2	6	12:00:00	22														An. coluzzii (Ngousso)	P. falciparum (NF54)	3	LL	6
An. coluzzii (Ngousso)	P. falciparum (NF54)	3	13:00 to 15:00	112		An. coluzzii (Ngousso)	P. falciparum (NF54)	2	6	12:00:00	0														An. coluzzii (Ngousso)	P. falciparum (NF54)	3	LL	2
An. coluzzii (Ngousso)	P. falciparum (NF54)	3	13:00 to 15:00	0		An. coluzzii (Ngousso)	P. falciparum (NF54)	2	6	12:00:00	7														An. coluzzii (Ngousso)	P. falciparum (NF54)	3	LL	81
An. coluzzii (Ngousso)	P. falciparum (NF54)	3	13:00 to 15:00	0		An. coluzzii (Ngousso)	P. falciparum (NF54)	2	6	12:00:00	0														An. coluzzii (Ngousso)	P. falciparum (NF54)	3	LL	1
An. coluzzii (Ngousso)	P. falciparum (NF54)	3	13:00 to 15:00	176		An. coluzzii (Ngousso)	P. falciparum (NF54)	2	6	12:00:00	31														An. coluzzii (Ngousso)	P. falciparum (NF54)	3	LL	255
An. coluzzii (Ngousso)	P. falciparum (NF54)	3	13:00 to 15:00	53		An. coluzzii (Ngousso)	P. falciparum (NF54)	2	6	12:00:00	4														An. coluzzii (Ngousso)	P. falciparum (NF54)	3	LL	247
An. coluzzii (Ngousso)	P. falciparum (NF54)	3	13:00 to 15:00	74		An. coluzzii (Ngousso)	P. falciparum (NF54)	2	6	12:00:00	2														An. coluzzii (Ngousso)	P. falciparum (NF54)	3	LL	4
An. coluzzii (Ngousso)	P. falciparum (NF54)	3	13:00 to 15:00	9		An. coluzzii (Ngousso)	P. falciparum (NF54)	2	6	12:00:00	32														An. coluzzii (Ngousso)	P. falciparum (NF54)	3	LL	15
An. coluzzii (Ngousso)	P. falciparum (NF54)	3	13:00 to 15:00	172		An. coluzzii (Ngousso)	P. falciparum (NF54)	2	6	12:00:00	10														An. coluzzii (Ngousso)	P. falciparum (NF54)	3	LL	169
An. coluzzii (Ngousso)	P. falciparum (NF54)	3	13:00 to 15:00	91		An. coluzzii (Ngousso)	P. falciparum (NF54)	2	6	12:00:00	29														An. coluzzii (Ngousso)	P. falciparum (NF54)	3	LL	239
An. coluzzii (Ngousso)	P. falciparum (NF54)	3	13:00 to 15:00	0		An. coluzzii (Ngousso)	P. falciparum (NF54)	2	6	12:00:00	0														An. coluzzii (Ngousso)	P. falciparum (NF54)	3	LL	11
An. coluzzii (Ngousso)	P. falciparum (NF54)	3	13:00 to 15:00	94		An. coluzzii (Ngousso)	P. falciparum (NF54)	2	6	12:00:00	41														An. coluzzii (Ngousso)	P. falciparum (NF54)	3	LL	1
An. coluzzii (Ngousso)	P. falciparum (NF54)	3	13:00 to 15:00	53		An. coluzzii (Ngousso)	P. falciparum (NF54)	2	6	12:00:00	18														An. coluzzii (Ngousso)	P. falciparum (NF54)	3	LL	16
An. coluzzii (Ngousso)	P. falciparum (NF54)	3	13:00 to 15:00	135		An. coluzzii (Ngousso)	P. falciparum (NF54)	2	6	12:00:00	14														An. coluzzii (Ngousso)	P. falciparum (NF54)	3	LL	14
An. coluzzii (Ngousso)	P. falciparum (NF54)	3	13:00 to 15:00	30		An. coluzzii (Ngousso)	P. falciparum (NF54)	2	6	12:00:00	78														An. coluzzii (Ngousso)	P. falciparum (NF54)	3	LL	52
An. coluzzii (Ngousso)	P. falciparum (NF54)	3	13:00 to 15:00	1		An. coluzzii (Ngousso)	P. falciparum (NF54)	2	6	12:00:00	23														An. coluzzii (Ngousso)	P. falciparum (NF54)	3	LL	318
An. coluzzii (Ngousso)	P. falciparum (NF54)	3	13:00 to 15:00	8		An. coluzzii (Ngousso)	P. falciparum (NF54)	2	6	12:00:00	74														An. coluzzii (Ngousso)	P. falciparum (NF54)	3	DD	131
An. coluzzii (Ngousso)	P. falciparum (NF54)	3	13:00 to 15:00	7		An. coluzzii (Ngousso)	P. falciparum (NF54)	2	6	12:00:00	0														An. coluzzii (Ngousso)	P. falciparum (NF54)	3	DD	163
An. coluzzii (Ngousso)	P. falciparum (NF54)	3	13:00 to 15:00	51		An. coluzzii (Ngousso)	P. falciparum (NF54)	2	6	12:00:00	4														An. coluzzii (Ngousso)	P. falciparum (NF54)	3	DD	4
An. coluzzii (Ngousso)	P. falciparum (NF54)	3	13:00 to 15:00	106		An. coluzzii (Ngousso)	P. falciparum (NF54)	2	6	12:00:00	8														An. coluzzii (Ngousso)	P. falciparum (NF54)	3	DD	165
An. coluzzii (Ngousso)	P. falciparum (NF54)	3	13:00 to 15:00	11		An. coluzzii (Ngousso)	P. falciparum (NF54)	2	6	12:00:00	0														An. coluzzii (Ngousso)	P. falciparum (NF54)	3	DD	82
An. coluzzii (Ngousso)	P. falciparum (NF54)	3	13:00 to 15:00	105		An. coluzzii (Ngousso)	P. falciparum (NF54)	2	6	12:00:00	5														An. coluzzii (Ngousso)	P. falciparum (NF54)	3	DD	88
An. coluzzii (Ngousso)	P. falciparum (NF54)	3	13:00 to 15:00	18		An. coluzzii (Ngousso)	P. falciparum (NF54)	2	6	12:00:00	0														An. coluzzii (Ngousso)	P. falciparum (NF54)	3	DD	43
An. coluzzii (Ngousso)	P. falciparum (NF54)	3	13:00 to 15:00	50		An. coluzzii (Ngousso)	P. falciparum (NF54)	2	6	12:00:00	0														An. coluzzii (Ngousso)	P. falciparum (NF54)	3	DD	24
An. coluzzii (Ngousso)	P. falciparum (NF54)	3	13:00 to 15:00	49		An. coluzzii (Ngousso)	P. falciparum (NF54)	2	6	12:00:00	8														An. coluzzii (Ngousso)	P. falciparum (NF54)	3	DD	18
An. coluzzii (Ngousso)	P. falciparum (NF54)	3	19:00 to 20:00	213		An. coluzzii (Ngousso)	P. falciparum (NF54)	2	6	12:00:00	0														An. coluzzii (Ngousso)	P. falciparum (NF54)	3	DD	26
An. coluzzii (Ngousso)	P. falciparum (NF54)	3	19:00 to 20:00	158		An. coluzzii (Ngousso)	P. falciparum (NF54)	2	6	12:00:00	3														An. coluzzii (Ngousso)	P. falciparum (NF54)	3	DD	336
An. coluzzii (Ngousso)	P. falciparum (NF54)	3	19:00 to 20:00	163		An. coluzzii (Ngousso)	P. falciparum (NF54)	2	6	12:00:00	6														An. coluzzii (Ngousso)	P. falciparum (NF54)	3	DD	25
An. coluzzii (Ngousso)	P. falciparum (NF54)	3	19:00 to 20:00	238		An. coluzzii (Ngousso)	P. falciparum (NF54)	2	6	12:00:00	5														An. coluzzii (Ngousso)	P. falciparum (NF54)	3	DD	32
An. coluzzii (Ngousso)	P. falciparum (NF54)	3	19:00 to 20:00	8		An. coluzzii (Ngousso)	P. falciparum (NF54)	2	6	12:00:00	0														An. coluzzii (Ngousso)	P. falciparum (NF54)	3	DD	11
An. coluzzii (Ngousso)	P. falciparum (NF54)	3	19:00 to 20:00	209		An. coluzzii (Ngousso)	P. falciparum (NF54)	2	6	12:00:00	0														An. coluzzii (Ngousso)	P. falciparum (NF54)	3	DD	95
An. coluzzii (Ngousso)	P. falciparum (NF54)	3	19:00 to 20:00	27		An. coluzzii (Ngousso)	P. falciparum (NF54)	2	6	12:00:00	2														An. coluzzii (Ngousso)	P. falciparum (NF54)	3	DD	4
An. coluzzii (Ngousso)	P. falciparum (NF54)	3	19:00 to 20:00	110		An. coluzzii (Ngousso)	P. falciparum (NF54)	2	6	12:00:00	0														An. coluzzii (Ngousso)	P. falciparum (NF54)	3	DD	187
An. coluzzii (Ngousso)	P. falciparum (NF54)	3	19:00 to 20:00	65		An. coluzzii (Ngousso)	P. falciparum (NF54)	2	6	12:00:00	37														An. coluzzii (Ngousso)	P. falciparum (NF54)	3	DD	138
An. coluzzii (Ngousso)	P. falciparum (NF54)	3	19:00 to 20:00	78		An. coluzzii (Ngousso)	P. falciparum (NF54)	2	6	12:00:00	19														An. coluzzii (Ngousso)	P. falciparum (NF54)	3	DD	23
An. coluzzii (Ngousso)	P. falciparum (NF54)	3	19:00 to 20:00	53		An. coluzzii (Ngousso)	P. falciparum (NF54)	2	6	12:00:00	14														An. coluzzii (Ngousso)	P. falciparum (NF54)	3	DD	15
An. coluzzii (Ngousso)	P. falciparum (NF54)	3	19:00 to 20:00	285		An. coluzzii (Ngousso)	P. falciparum (NF54)	2	6	12:00:00	0														An. coluzzii (Ngousso)	P. falciparum (NF54)	3	DD	78
An. coluzzii (Ngousso)	P. falciparum (NF54)	3	19:00 to 20:00	204		An. coluzzii (Ngousso)	P. falciparum (NF54)	2	6	12:00:00	0														An. coluzzii (Ngousso)	P. falciparum (NF54)	3	DD	7
An. coluzzii (Ngousso)	P. falciparum (NF54)	3	19:00 to 20:00	62		An. coluzzii (Ngousso)	P. falciparum (NF54)	2	6	12:00:00	8														An. coluzzii (Ngousso)	P. falciparum (NF54)	3	DD	4
An. coluzzii (Ngousso)	P. falciparum (NF54)	3	19:00 to 20:00	175		An. coluzzii (Ngousso)	P. falciparum (NF54)	2	6	12:00:00	20														An. coluzzii (Ngousso)	P. falciparum (NF54)	3	DD	6
An. coluzzii (Ngousso)	P. falciparum (NF54)	3	19:00 to 20:00	52		An. coluzzii (Ngousso)	P. falciparum (NF54)	2	6	12:00:00	1														An. coluzzii (Ngousso)	P. falciparum (NF54)	3	DD	6
An. coluzzii (Ngousso)	P. falciparum (NF54)	3	19:00 to 20:00	1		An. coluzzii (Ngousso)	P. falciparum (NF54)	2	6	12:00:00	4														An. coluzzii (Ngousso)	P. falciparum (NF54)	3	DD	1
An. coluzzii (Ngousso)	P. falciparum (NF54)	3	19:00 to 20:00	72		An. coluzzii (Ngousso)	P. falciparum (NF54)	2	6	12:00:00	15														An. coluzzii (Ngousso)	P. falciparum (NF54)	3	DD	76
An. coluzzii (Ngousso)	P. falciparum (NF54)	3	19:00 to 20:00	0		An. coluzzii (Ngousso)	P. falciparum (NF54)	2	6	12:00:00	5														An. coluzzii (Ngousso)	P. falciparum (NF54)	3	DD	4
An. coluzzii (Ngousso)	P. falciparum (NF54)	3	19:00 to 20:00	391		An. coluzzii (Ngousso)	P. falciparum (NF54)	2	6	12:00:00	3														An. coluzzii (Ngousso)	P. falciparum (NF54)	3	DD	17
An. coluzzii (Ngousso)	P. falciparum (NF54)	3	19:00 to 20:00	179		An. coluzzii (Ngousso)	P. falciparum (NF54)	2	6	12:00:00	0														An. coluzzii (Ngousso)	P. falciparum (NF54)	3	DD	9
An. coluzzii (Ngousso)	P. falciparum (NF54)	3	19:00 to 20:00	214		An. coluzzii (Ngousso)	P. falciparum (NF54)	2	6	12:00:00	0														An. coluzzii (Ngousso)	P. falciparum (NF54)	3	DD	86
An. coluzzii (Ngousso)	P. falciparum (NF54)	3	19:00 to 20:00	275		An. coluzzii (Ngousso)	P. falciparum (NF54)	2	6	12:00:00	0														An. coluzzii (Ngousso)	P. falciparum (NF54)	4	LD	2
An. coluzzii (Ngousso)	P. falciparum (NF54)	3	19:00 to 20:00	233		An. coluzzii (Ngousso)	P. falciparum (NF54)	2	6	12:00:00	50														An. coluzzii (Ngousso)	P. falciparum (NF54)	4	LD	65
An. coluzzii (Ngousso)	P. falciparum (NF54)	3	19:00 to 20:00	1		An. coluzzii (Ngousso)	P. falciparum (NF54)	2	6	12:00:00	0														An. coluzzii (Ngousso)	P. falciparum (NF54)	4	LD	165
An. coluzzii (Ngousso)	P. falciparum (NF54)	3	19:00 to 20:00	27		An. coluzzii (Ngousso)	P. falciparum (NF54)	2	6	12:00:00	0														An. coluzzii (Ngousso)	P. falciparum (NF54)	4	LD	14
An. coluzzii (Ngousso)	P. falciparum (NF54)	3	19:00 to 20:00	92		An. coluzzii (Ngousso)	P. falciparum (NF54)	2	6	12:00:00	0														An. coluzzii (Ngousso)	P. falciparum (NF54)	4	LD	58
An. coluzzii (Ngousso)	P. falciparum (NF54)	3	19:00 to 20:00	205		An. coluzzii (Ngousso)	P. falciparum (NF54)	2	6	12:00:00	5														An. coluzzii (Ngousso)	P. falciparum (NF54)	4	LD	333
An. coluzzii (Ngousso)	P. falciparum (NF54)	3	19:00 to 20:00	175		An. coluzzii (Ngousso)	P. falciparum (NF54)	2	6	12:00:00	0														An. coluzzii (Ngousso)	P. falciparum (NF54)	4	LD	263
An. coluzzii (Ngousso)	P. falciparum (NF54)	3	19:00 to 20:00	60		An. coluzzii (Ngousso)	P. falciparum (NF54)	2	6	12:00:00	0														An. coluzzii (Ngousso)	P. falciparum (NF54)	4	LD	37
An. coluzzii (Ngousso)	P. falciparum (NF54)	3	19:00 to 20:00	213		An. coluzzii (Ngousso)	P. falciparum (NF54)	2	6	12:00:00	0														An. coluzzii (Ngousso)	P. falciparum (NF54)	4	LD	122
An. coluzzii (Ngousso)	P. falciparum (NF54)	3	19:00 to 20:00	8		An. coluzzii (Ngousso)	P. falciparum (NF54)	2	6	12:00:00	0														An. coluzzii (Ngousso)	P. falciparum (NF54)	4	LD	12
An. coluzzii (Ngousso)	P. falciparum (NF54)	3	19:00 to 20:00	172		An. coluzzii (Ngousso)	P. falciparum (NF54)	2	6	12:00:00	0														An. coluzzii (Ngousso)	P. falciparum (NF54)	4	LD	71
An. coluzzii (Ngousso)	P. falciparum (NF54)	3	19:00 to 20:00	200		An. coluzzii (Ngousso)	P. falciparum (NF54)	2	6	12:00:00	1														An. coluzzii (Ngousso)	P. falciparum (NF54)	4	LD	21
An. coluzzii (Ngousso)	P. falciparum (NF54)	3	19:00 to 20:00	55		An. coluzzii (Ngousso)	P. falciparum (NF54)	2	6	12:00:00	31														An. coluzzii (Ngousso)	P. falciparum (NF54)	4	LD	195
An. coluzzii (Ngousso)	P. falciparum (NF54)	3	19:00 to 20:00	146		An. coluzzii (Ngousso)	P. falciparum (NF54)	2	6	12:00:00	0														An. coluzzii (Ngousso)	P. falciparum (NF54)	4	LD	85
An. coluzzii (Ngousso)	P. falciparum (NF54)	3	19:00 to 20:00	59		An. coluzzii (Ngousso)	P. falciparum (NF54)	2	6	12:00:00	2														An. coluzzii (Ngousso)	P. falciparum (NF54)	4	LD	192
An. coluzzii (Ngousso)	P. falciparum (NF54)	3	19:00 to 20:00	4		An. coluzzii (Ngousso)	P. falciparum (NF54)	2	6	12:00:00	13														An. coluzzii (Ngousso)	P. falciparum (NF54)	4	LD	531
An. coluzzii (Ngousso)	P. falciparum (NF54)	3	19:00 to 20:00	162		An. coluzzii (Ngousso)	P. falciparum (NF54)	2	6	12:00:00	0														An. coluzzii (Ngousso)	P. falciparum (NF54)	4	LD	46
An. coluzzii (Ngousso)	P. falciparum (NF54)	3	19:00 to 20:00	43		An. coluzzii (Ngousso)	P. falciparum (NF54)	2	6	12:00:00	1														An. coluzzii (Ngousso)	P. falciparum (NF54)	4	LD	399
An. coluzzii (Ngousso)	P. falciparum (NF54)	3	19:00 to 20:00	313		An. coluzzii (Ngousso)	P. falciparum (NF54)	2	6	12:00:00	4														An. coluzzii (Ngousso)	P. falciparum (NF54)	4	LD	36
An. coluzzii (Ngousso)	P. falciparum (NF54)	3	19:00 to 20:00	101		An. coluzzii (Ngousso)	P. falciparum (NF54)	2	6	12:00:00	0														An. coluzzii (Ngousso)	P. falciparum (NF54)	4	LD	3
An. coluzzii (Ngousso)	P. falciparum (NF54)	3	19:00 to 20:00	0		An. coluzzii (Ngousso)	P. falciparum (NF54)	2	6	12:00:00	7														An. coluzzii (Ngousso)	P. falciparum (NF54)	4	LD	66
An. coluzzii (Ngousso)	P. falciparum (NF54)	3	19:00 to 20:00	218		An. coluzzii (Ngousso)	P. falciparum (NF54)	2	6	12:00:00	0														An. coluzzii (Ngousso)	P. falciparum (NF54)	4	LD	212
An. coluzzii (Ngousso)	P. falciparum (NF54)	3	19:00 to 20:00	240		An. coluzzii (Ngousso)	P. falciparum (NF54)	2	6	12:00:00	0														An. coluzzii (Ngousso)	P. falciparum (NF54)	4	LD	656
An. coluzzii (Ngousso)	P. falciparum (NF54)	3	19:00 to 20:00	4		An. coluzzii (Ngousso)	P. falciparum (NF54)	2	6	12:00:00	0														An. coluzzii (Ngousso)	P. falciparum (NF54)	4	LD	82
An. coluzzii (Ngousso)	P. falciparum (NF54)	3	19:00 to 20:00	126		An. coluzzii (Ngousso)	P. falciparum (NF54)	2	6	12:00:00	0														An. coluzzii (Ngousso)	P. falciparum (NF54)	4	LD	311
An. coluzzii (Ngousso)	P. falciparum (NF54)	3	19:00 to 20:00	1		An. coluzzii (Ngousso)	P. falciparum (NF54)	2	6	12:00:00	24														An. coluzzii (Ngousso)	P. falciparum (NF54)	4	LD	17
An. coluzzii (Ngousso)	P. falciparum (NF54)	3	19:00 to 20:00	315		An. coluzzii (Ngousso)	P. falciparum (NF54)	2	6	12:00:00	0														An. coluzzii (Ngousso)	P. falciparum (NF54)	4	LD	11
An. coluzzii (Ngousso)	P. falciparum (NF54)	3	19:00 to 20:00	110		An. coluzzii (Ngousso)	P. falciparum (NF54)	2	6	12:00:00	68														An. coluzzii (Ngousso)	P. falciparum (NF54)	4	LD	312
An. coluzzii (Ngousso)	P. falciparum (NF54)	3	19:00 to 20:00	396		An. coluzzii (Ngousso)	P. falciparum (NF54)	2	6	12:00:00	0														An. coluzzii (Ngousso)	P. falciparum (NF54)	4	LD	7
An. coluzzii (Ngousso)	P. falciparum (NF54)	3	19:00 to 20:00	149		An. coluzzii (Ngousso)	P. falciparum (NF54)	2	6	12:00:00	0														An. coluzzii (Ngousso)	P. falciparum (NF54)	4	LD	464
An. coluzzii (Ngousso)	P. falciparum (NF54)	3	19:00 to 20:00	72		An. coluzzii (Ngousso)	P. falciparum (NF54)	2	6	12:00:00	0														An. coluzzii (Ngousso)	P. falciparum (NF54)	4	LD	256
An. coluzzii (Ngousso)	P. falciparum (NF54)	3	19:00 to 20:00	186		An. coluzzii (Ngousso)	P. falciparum (NF54)	2	6	12:00:00	8														An. coluzzii (Ngousso)	P. falciparum (NF54)	4	LD	252
An. coluzzii (Ngousso)	P. falciparum (NF54)	3	19:00 to 20:00	55		An. coluzzii (Ngousso)	P. falciparum (NF54)	2	6	12:00:00	0														An. coluzzii (Ngousso)	P. falciparum (NF54)	4	LD	315
An. coluzzii (Ngousso)	P. falciparum (NF54)	3	19:00 to 20:00	218		An. coluzzii (Ngousso)	P. falciparum (NF54)	2	6	12:00:00	0														An. coluzzii (Ngousso)	P. falciparum (NF54)	4	LD	19
An. coluzzii (Ngousso)	P. falciparum (NF54)	3	19:00 to 20:00	42		An. coluzzii (Ngousso)	P. falciparum (NF54)	2	6	12:00:00	0														An. coluzzii (Ngousso)	P. falciparum (NF54)	4	LD	125
An. coluzzii (Ngousso)	P. falciparum (NF54)	3	19:00 to 20:00	39		An. coluzzii (Ngousso)	P. falciparum (NF54)	2	6	12:00:00	0														An. coluzzii (Ngousso)	P. falciparum (NF54)	4	LD	163
An. coluzzii (Ngousso)	P. falciparum (NF54)	3	19:00 to 20:00	7		An. coluzzii (Ngousso)	P. falciparum (NF54)	2	6	12:00:00	0														An. coluzzii (Ngousso)	P. falciparum (NF54)	4	LD	66
An. coluzzii (Ngousso)	P. falciparum (NF54)	3	19:00 to 20:00	278		An. coluzzii (Ngousso)	P. falciparum (NF54)	2	6	12:00:00	0														An. coluzzii (Ngousso)	P. falciparum (NF54)	4	LD	31
An. coluzzii (Ngousso)	P. falciparum (NF54)	3	19:00 to 20:00	163		An. coluzzii (Ngousso)	P. falciparum (NF54)	2	6	12:00:00	0														An. coluzzii (Ngousso)	P. falciparum (NF54)	4	LD	21
An. coluzzii (Ngousso)	P. falciparum (NF54)	3	19:00 to 20:00	112		An. coluzzii (Ngousso)	P. falciparum (NF54)	2	6	12:00:00	0														An. coluzzii (Ngousso)	P. falciparum (NF54)	4	LD	647
An. coluzzii (Ngousso)	P. falciparum (NF54)	3	19:00 to 20:00	168		An. coluzzii (Ngousso)	P. falciparum (NF54)	2	6	12:00:00	21														An. coluzzii (Ngousso)	P. falciparum (NF54)	4	LD	553
An. coluzzii (Ngousso)	P. falciparum (NF54)	3	19:00 to 20:00	76		An. coluzzii (Ngousso)	P. falciparum (NF54)	3	6	12:00:00	0														An. coluzzii (Ngousso)	P. falciparum (NF54)	4	LD	5
An. coluzzii (Ngousso)	P. falciparum (NF54)	3	19:00 to 20:00	77		An. coluzzii (Ngousso)	P. falciparum (NF54)	3	6	12:00:00	0														An. coluzzii (Ngousso)	P. falciparum (NF54)	4	LD	117
An. coluzzii (Ngousso)	P. falciparum (NF54)	3	19:00 to 20:00	52		An. coluzzii (Ngousso)	P. falciparum (NF54)	3	6	12:00:00	0														An. coluzzii (Ngousso)	P. falciparum (NF54)	4	LD	21
An. coluzzii (Ngousso)	P. falciparum (NF54)	3	19:00 to 20:00	7		An. coluzzii (Ngousso)	P. falciparum (NF54)	3	6	12:00:00	13														An. coluzzii (Ngousso)	P. falciparum (NF54)	4	LD	346
An. coluzzii (Ngousso)	P. falciparum (NF54)	3	19:00 to 20:00	14		An. coluzzii (Ngousso)	P. falciparum (NF54)	3	6	12:00:00	8														An. coluzzii (Ngousso)	P. falciparum (NF54)	4	LD	15
An. coluzzii (Ngousso)	P. falciparum (NF54)	3	19:00 to 20:00	62		An. coluzzii (Ngousso)	P. falciparum (NF54)	3	6	12:00:00	1														An. coluzzii (Ngousso)	P. falciparum (NF54)	4	LD	2
An. coluzzii (Ngousso)	P. falciparum (NF54)	3	19:00 to 20:00	267		An. coluzzii (Ngousso)	P. falciparum (NF54)	3	6	12:00:00	1														An. coluzzii (Ngousso)	P. falciparum (NF54)	4	LD	65
An. coluzzii (Ngousso)	P. falciparum (NF54)	3	19:00 to 20:00	495		An. coluzzii (Ngousso)	P. falciparum (NF54)	3	6	12:00:00	3														An. coluzzii (Ngousso)	P. falciparum (NF54)	4	LD	165
An. coluzzii (Ngousso)	P. falciparum (NF54)	3	19:00 to 20:00	23		An. coluzzii (Ngousso)	P. falciparum (NF54)	3	6	12:00:00	6														An. coluzzii (Ngousso)	P. falciparum (NF54)	4	LD	14
An. coluzzii (Ngousso)	P. falciparum (NF54)	3	19:00 to 20:00	375		An. coluzzii (Ngousso)	P. falciparum (NF54)	3	6	12:00:00	12														An. coluzzii (Ngousso)	P. falciparum (NF54)	4	LD	58
An. coluzzii (Ngousso)	P. falciparum (NF54)	3	19:00 to 20:00	4		An. coluzzii (Ngousso)	P. falciparum (NF54)	3	6	12:00:00	2														An. coluzzii (Ngousso)	P. falciparum (NF54)	4	LD	333
An. coluzzii (Ngousso)	P. falciparum (NF54)	3	19:00 to 20:00	267		An. coluzzii (Ngousso)	P. falciparum (NF54)	3	6	12:00:00	0														An. coluzzii (Ngousso)	P. falciparum (NF54)	4	LD	263
An. coluzzii (Ngousso)	P. falciparum (NF54)	3	19:00 to 20:00	76		An. coluzzii (Ngousso)	P. falciparum (NF54)	3	6	12:00:00	8														An. coluzzii (Ngousso)	P. falciparum (NF54)	4	LD	37
An. coluzzii (Ngousso)	P. falciparum (NF54)	3	19:00 to 20:00	6		An. coluzzii (Ngousso)	P. falciparum (NF54)	3	6	12:00:00	0														An. coluzzii (Ngousso)	P. falciparum (NF54)	4	LD	122
An. coluzzii (Ngousso)	P. falciparum (NF54)	3	19:00 to 20:00	214		An. coluzzii (Ngousso)	P. falciparum (NF54)	3	6	12:00:00	13														An. coluzzii (Ngousso)	P. falciparum (NF54)	4	LD	12
An. coluzzii (Ngousso)	P. falciparum (NF54)	3	19:00 to 20:00	33		An. coluzzii (Ngousso)	P. falciparum (NF54)	3	6	12:00:00	0														An. coluzzii (Ngousso)	P. falciparum (NF54)	4	LD	71
An. coluzzii (Ngousso)	P. falciparum (NF54)	3	19:00 to 20:00	89		An. coluzzii (Ngousso)	P. falciparum (NF54)	3	6	12:00:00	5														An. coluzzii (Ngousso)	P. falciparum (NF54)	4	LD	21
An. coluzzii (Ngousso)	P. falciparum (NF54)	3	19:00 to 20:00	197		An. coluzzii (Ngousso)	P. falciparum (NF54)	3	6	12:00:00	23														An. coluzzii (Ngousso)	P. falciparum (NF54)	4	LD	195
An. coluzzii (Ngousso)	P. falciparum (NF54)	3	19:00 to 20:00	221		An. coluzzii (Ngousso)	P. falciparum (NF54)	3	6	12:00:00	20														An. coluzzii (Ngousso)	P. falciparum (NF54)	4	LD	85
An. coluzzii (Ngousso)	P. falciparum (NF54)	3	19:00 to 20:00	0		An. coluzzii (Ngousso)	P. falciparum (NF54)	3	6	12:00:00	15														An. coluzzii (Ngousso)	P. falciparum (NF54)	4	LD	192
An. coluzzii (Ngousso)	P. falciparum (NF54)	3	19:00 to 20:00	20		An. coluzzii (Ngousso)	P. falciparum (NF54)	3	6	12:00:00	0														An. coluzzii (Ngousso)	P. falciparum (NF54)	4	LD	531
An. coluzzii (Ngousso)	P. falciparum (NF54)	3	19:00 to 20:00	17		An. coluzzii (Ngousso)	P. falciparum (NF54)	3	6	12:00:00	0														An. coluzzii (Ngousso)	P. falciparum (NF54)	4	LD	46
An. coluzzii (Ngousso)	P. falciparum (NF54)	3	19:00 to 20:00	48		An. coluzzii (Ngousso)	P. falciparum (NF54)	3	6	12:00:00	0														An. coluzzii (Ngousso)	P. falciparum (NF54)	4	LD	399
An. coluzzii (Ngousso)	P. falciparum (NF54)	3	19:00 to 20:00	180		An. coluzzii (Ngousso)	P. falciparum (NF54)	3	6	12:00:00	1														An. coluzzii (Ngousso)	P. falciparum (NF54)	4	LD	36
An. coluzzii (Ngousso)	P. falciparum (NF54)	3	19:00 to 20:00	11		An. coluzzii (Ngousso)	P. falciparum (NF54)	3	6	12:00:00	39														An. coluzzii (Ngousso)	P. falciparum (NF54)	4	LD	3
An. coluzzii (Ngousso)	P. falciparum (NF54)	3	19:00 to 20:00	0		An. coluzzii (Ngousso)	P. falciparum (NF54)	3	6	12:00:00	0														An. coluzzii (Ngousso)	P. falciparum (NF54)	4	LD	66
An. coluzzii (Ngousso)	P. falciparum (NF54)	3	19:00 to 20:00	34		An. coluzzii (Ngousso)	P. falciparum (NF54)	3	6	12:00:00	14														An. coluzzii (Ngousso)	P. falciparum (NF54)	4	LD	212
An. coluzzii (Ngousso)	P. falciparum (NF54)	3	19:00 to 20:00	0		An. coluzzii (Ngousso)	P. falciparum (NF54)	3	6	12:00:00	0														An. coluzzii (Ngousso)	P. falciparum (NF54)	4	DL	49
An. coluzzii (Ngousso)	P. falciparum (NF54)	3	19:00 to 20:00	14		An. coluzzii (Ngousso)	P. falciparum (NF54)	3	6	12:00:00	87														An. coluzzii (Ngousso)	P. falciparum (NF54)	4	DL	328
An. coluzzii (Ngousso)	P. falciparum (NF54)	3	19:00 to 20:00	7		An. coluzzii (Ngousso)	P. falciparum (NF54)	3	6	12:00:00	7														An. coluzzii (Ngousso)	P. falciparum (NF54)	4	DL	214
An. coluzzii (Ngousso)	P. falciparum (NF54)	3	19:00 to 20:00	483		An. coluzzii (Ngousso)	P. falciparum (NF54)	3	6	12:00:00	0														An. coluzzii (Ngousso)	P. falciparum (NF54)	4	DL	2
An. coluzzii (Ngousso)	P. falciparum (NF54)	3	19:00 to 20:00	14		An. coluzzii (Ngousso)	P. falciparum (NF54)	3	6	12:00:00	102														An. coluzzii (Ngousso)	P. falciparum (NF54)	4	DL	53
An. coluzzii (Ngousso)	P. falciparum (NF54)	3	19:00 to 20:00	133		An. coluzzii (Ngousso)	P. falciparum (NF54)	3	6	12:00:00	49														An. coluzzii (Ngousso)	P. falciparum (NF54)	4	DL	16
An. coluzzii (Ngousso)	P. falciparum (NF54)	3	19:00 to 20:00	208		An. coluzzii (Ngousso)	P. falciparum (NF54)	3	6	12:00:00	0														An. coluzzii (Ngousso)	P. falciparum (NF54)	4	DL	44
An. coluzzii (Ngousso)	P. falciparum (NF54)	3	19:00 to 20:00	62		An. coluzzii (Ngousso)	P. falciparum (NF54)	3	6	12:00:00	0														An. coluzzii (Ngousso)	P. falciparum (NF54)	4	DL	29
An. coluzzii (Ngousso)	P. falciparum (NF54)	3	19:00 to 20:00	64		An. coluzzii (Ngousso)	P. falciparum (NF54)	3	6	12:00:00	0														An. coluzzii (Ngousso)	P. falciparum (NF54)	4	DL	194
An. coluzzii (Ngousso)	P. falciparum (NF54)	3	19:00 to 20:00	11		An. coluzzii (Ngousso)	P. falciparum (NF54)	3	6	12:00:00	1														An. coluzzii (Ngousso)	P. falciparum (NF54)	4	DL	63
An. coluzzii (Ngousso)	P. falciparum (NF54)	3	19:00 to 20:00	101		An. coluzzii (Ngousso)	P. falciparum (NF54)	3	6	12:00:00	51														An. coluzzii (Ngousso)	P. falciparum (NF54)	4	DL	143
An. coluzzii (Ngousso)	P. falciparum (NF54)	3	19:00 to 20:00	0		An. coluzzii (Ngousso)	P. falciparum (NF54)	3	6	12:00:00	0														An. coluzzii (Ngousso)	P. falciparum (NF54)	4	DL	334
An. coluzzii (Ngousso)	P. falciparum (NF54)	3	19:00 to 20:00	117		An. coluzzii (Ngousso)	P. falciparum (NF54)	3	6	12:00:00	0														An. coluzzii (Ngousso)	P. falciparum (NF54)	4	DL	528
An. coluzzii (Ngousso)	P. falciparum (NF54)	3	19:00 to 20:00	260		An. coluzzii (Ngousso)	P. falciparum (NF54)	3	6	12:00:00	0														An. coluzzii (Ngousso)	P. falciparum (NF54)	4	DL	161
An. coluzzii (Ngousso)	P. falciparum (NF54)	3	19:00 to 20:00	116		An. coluzzii (Ngousso)	P. falciparum (NF54)	3	6	12:00:00	69														An. coluzzii (Ngousso)	P. falciparum (NF54)	4	DL	329
An. coluzzii (Ngousso)	P. falciparum (NF54)	3	19:00 to 20:00	23		An. coluzzii (Ngousso)	P. falciparum (NF54)	3	6	12:00:00	55														An. coluzzii (Ngousso)	P. falciparum (NF54)	4	DL	14
An. coluzzii (Ngousso)	P. falciparum (NF54)	3	19:00 to 20:00	49		An. coluzzii (Ngousso)	P. falciparum (NF54)	3	6	12:00:00	0														An. coluzzii (Ngousso)	P. falciparum (NF54)	4	DL	7
An. coluzzii (Ngousso)	P. falciparum (NF54)	4	13:00 to 15:00	0		An. coluzzii (Ngousso)	P. falciparum (NF54)	3	6	12:00:00	0														An. coluzzii (Ngousso)	P. falciparum (NF54)	4	DL	1
An. coluzzii (Ngousso)	P. falciparum (NF54)	4	13:00 to 15:00	14		An. coluzzii (Ngousso)	P. falciparum (NF54)	3	6	12:00:00	0														An. coluzzii (Ngousso)	P. falciparum (NF54)	4	DL	16
An. coluzzii (Ngousso)	P. falciparum (NF54)	4	13:00 to 15:00	0		An. coluzzii (Ngousso)	P. falciparum (NF54)	4	6	12:00:00	4														An. coluzzii (Ngousso)	P. falciparum (NF54)	4	DL	69
An. coluzzii (Ngousso)	P. falciparum (NF54)	4	13:00 to 15:00	0		An. coluzzii (Ngousso)	P. falciparum (NF54)	4	6	12:00:00	17														An. coluzzii (Ngousso)	P. falciparum (NF54)	4	DL	42
An. coluzzii (Ngousso)	P. falciparum (NF54)	4	13:00 to 15:00	0		An. coluzzii (Ngousso)	P. falciparum (NF54)	4	6	12:00:00	0														An. coluzzii (Ngousso)	P. falciparum (NF54)	4	DL	11
An. coluzzii (Ngousso)	P. falciparum (NF54)	4	13:00 to 15:00	4		An. coluzzii (Ngousso)	P. falciparum (NF54)	4	6	12:00:00	32														An. coluzzii (Ngousso)	P. falciparum (NF54)	4	DL	32
An. coluzzii (Ngousso)	P. falciparum (NF54)	4	13:00 to 15:00	0		An. coluzzii (Ngousso)	P. falciparum (NF54)	4	6	12:00:00	14														An. coluzzii (Ngousso)	P. falciparum (NF54)	4	DL	15
An. coluzzii (Ngousso)	P. falciparum (NF54)	4	13:00 to 15:00	0		An. coluzzii (Ngousso)	P. falciparum (NF54)	4	6	12:00:00	18														An. coluzzii (Ngousso)	P. falciparum (NF54)	4	DL	32
An. coluzzii (Ngousso)	P. falciparum (NF54)	4	13:00 to 15:00	1		An. coluzzii (Ngousso)	P. falciparum (NF54)	4	6	12:00:00	0														An. coluzzii (Ngousso)	P. falciparum (NF54)	4	DL	43
An. coluzzii (Ngousso)	P. falciparum (NF54)	4	13:00 to 15:00	0		An. coluzzii (Ngousso)	P. falciparum (NF54)	4	6	12:00:00	65														An. coluzzii (Ngousso)	P. falciparum (NF54)	4	DL	29
An. coluzzii (Ngousso)	P. falciparum (NF54)	4	13:00 to 15:00	0		An. coluzzii (Ngousso)	P. falciparum (NF54)	4	6	12:00:00	35														An. coluzzii (Ngousso)	P. falciparum (NF54)	4	DL	11
An. coluzzii (Ngousso)	P. falciparum (NF54)	4	13:00 to 15:00	0		An. coluzzii (Ngousso)	P. falciparum (NF54)	4	6	12:00:00	27														An. coluzzii (Ngousso)	P. falciparum (NF54)	4	DL	43
An. coluzzii (Ngousso)	P. falciparum (NF54)	4	13:00 to 15:00	0		An. coluzzii (Ngousso)	P. falciparum (NF54)	4	6	12:00:00	33														An. coluzzii (Ngousso)	P. falciparum (NF54)	4	DL	365
An. coluzzii (Ngousso)	P. falciparum (NF54)	4	13:00 to 15:00	0		An. coluzzii (Ngousso)	P. falciparum (NF54)	4	6	12:00:00	0														An. coluzzii (Ngousso)	P. falciparum (NF54)	4	DL	31
An. coluzzii (Ngousso)	P. falciparum (NF54)	4	13:00 to 15:00	19		An. coluzzii (Ngousso)	P. falciparum (NF54)	4	6	12:00:00	55														An. coluzzii (Ngousso)	P. falciparum (NF54)	4	DL	2
An. coluzzii (Ngousso)	P. falciparum (NF54)	4	13:00 to 15:00	14		An. coluzzii (Ngousso)	P. falciparum (NF54)	4	6	12:00:00	2														An. coluzzii (Ngousso)	P. falciparum (NF54)	4	DL	57
An. coluzzii (Ngousso)	P. falciparum (NF54)	4	13:00 to 15:00	42		An. coluzzii (Ngousso)	P. falciparum (NF54)	4	6	12:00:00	0														An. coluzzii (Ngousso)	P. falciparum (NF54)	4	DL	12
An. coluzzii (Ngousso)	P. falciparum (NF54)	4	13:00 to 15:00	0		An. coluzzii (Ngousso)	P. falciparum (NF54)	4	6	12:00:00	57														An. coluzzii (Ngousso)	P. falciparum (NF54)	4	DL	53
An. coluzzii (Ngousso)	P. falciparum (NF54)	4	13:00 to 15:00	10		An. coluzzii (Ngousso)	P. falciparum (NF54)	4	6	12:00:00	74														An. coluzzii (Ngousso)	P. falciparum (NF54)	4	DL	54
An. coluzzii (Ngousso)	P. falciparum (NF54)	4	13:00 to 15:00	163		An. coluzzii (Ngousso)	P. falciparum (NF54)	4	6	12:00:00	40														An. coluzzii (Ngousso)	P. falciparum (NF54)	4	DL	3
An. coluzzii (Ngousso)	P. falciparum (NF54)	4	13:00 to 15:00	166		An. coluzzii (Ngousso)	P. falciparum (NF54)	4	6	12:00:00	1														An. coluzzii (Ngousso)	P. falciparum (NF54)	4	DL	1
An. coluzzii (Ngousso)	P. falciparum (NF54)	4	13:00 to 15:00	1		An. coluzzii (Ngousso)	P. falciparum (NF54)	4	6	12:00:00	33														An. coluzzii (Ngousso)	P. falciparum (NF54)	4	DL	165
An. coluzzii (Ngousso)	P. falciparum (NF54)	4	13:00 to 15:00	168		An. coluzzii (Ngousso)	P. falciparum (NF54)	4	6	12:00:00	86														An. coluzzii (Ngousso)	P. falciparum (NF54)	4	DL	233
An. coluzzii (Ngousso)	P. falciparum (NF54)	4	13:00 to 15:00	8		An. coluzzii (Ngousso)	P. falciparum (NF54)	4	6	12:00:00	1														An. coluzzii (Ngousso)	P. falciparum (NF54)	4	DL	4
An. coluzzii (Ngousso)	P. falciparum (NF54)	4	13:00 to 15:00	215		An. coluzzii (Ngousso)	P. falciparum (NF54)	4	6	12:00:00	0														An. coluzzii (Ngousso)	P. falciparum (NF54)	4	DL	3
An. coluzzii (Ngousso)	P. falciparum (NF54)	4	13:00 to 15:00	8		An. coluzzii (Ngousso)	P. falciparum (NF54)	4	6	12:00:00	0														An. coluzzii (Ngousso)	P. falciparum (NF54)	4	DL	379
An. coluzzii (Ngousso)	P. falciparum (NF54)	4	13:00 to 15:00	127		An. coluzzii (Ngousso)	P. falciparum (NF54)	4	6	12:00:00	0														An. coluzzii (Ngousso)	P. falciparum (NF54)	4	DL	79
An. coluzzii (Ngousso)	P. falciparum (NF54)	4	13:00 to 15:00	33		An. coluzzii (Ngousso)	P. falciparum (NF54)	4	6	12:00:00	0														An. coluzzii (Ngousso)	P. falciparum (NF54)	4	DL	17
An. coluzzii (Ngousso)	P. falciparum (NF54)	4	13:00 to 15:00	1		An. coluzzii (Ngousso)	P. falciparum (NF54)	4	6	12:00:00	9														An. coluzzii (Ngousso)	P. falciparum (NF54)	4	DL	34
An. coluzzii (Ngousso)	P. falciparum (NF54)	4	13:00 to 15:00	0		An. coluzzii (Ngousso)	P. falciparum (NF54)	4	6	12:00:00	20														An. coluzzii (Ngousso)	P. falciparum (NF54)	4	DL	7
An. coluzzii (Ngousso)	P. falciparum (NF54)	4	13:00 to 15:00	0		An. coluzzii (Ngousso)	P. falciparum (NF54)	4	6	12:00:00	86														An. coluzzii (Ngousso)	P. falciparum (NF54)	4	DL	68
An. coluzzii (Ngousso)	P. falciparum (NF54)	4	13:00 to 15:00	62		An. coluzzii (Ngousso)	P. falciparum (NF54)	4	6	12:00:00	0														An. coluzzii (Ngousso)	P. falciparum (NF54)	4	DL	129
An. coluzzii (Ngousso)	P. falciparum (NF54)	4	13:00 to 15:00	33		An. coluzzii (Ngousso)	P. falciparum (NF54)	4	6	12:00:00	53														An. coluzzii (Ngousso)	P. falciparum (NF54)	4	DL	118
An. coluzzii (Ngousso)	P. falciparum (NF54)	4	13:00 to 15:00	113		An. coluzzii (Ngousso)	P. falciparum (NF54)	4	6	12:00:00	39														An. coluzzii (Ngousso)	P. falciparum (NF54)	4	DL	149
An. coluzzii (Ngousso)	P. falciparum (NF54)	4	19:00 to 20:00	1		An. coluzzii (Ngousso)	P. falciparum (NF54)	4	6	12:00:00	0														An. coluzzii (Ngousso)	P. falciparum (NF54)	4	DL	52
An. coluzzii (Ngousso)	P. falciparum (NF54)	4	19:00 to 20:00	35		An. coluzzii (Ngousso)	P. falciparum (NF54)	4	6	12:00:00	0														An. coluzzii (Ngousso)	P. falciparum (NF54)	4	DL	265
An. coluzzii (Ngousso)	P. falciparum (NF54)	4	19:00 to 20:00	0		An. coluzzii (Ngousso)	P. falciparum (NF54)	4	6	12:00:00	64														An. coluzzii (Ngousso)	P. falciparum (NF54)	4	DL	486
An. coluzzii (Ngousso)	P. falciparum (NF54)	4	19:00 to 20:00	0		An. coluzzii (Ngousso)	P. falciparum (NF54)	4	6	12:00:00	32														An. coluzzii (Ngousso)	P. falciparum (NF54)	4	DL	69
An. coluzzii (Ngousso)	P. falciparum (NF54)	4	19:00 to 20:00	251		An. coluzzii (Ngousso)	P. falciparum (NF54)	4	6	12:00:00	93														An. coluzzii (Ngousso)	P. falciparum (NF54)	4	DL	21
An. coluzzii (Ngousso)	P. falciparum (NF54)	4	19:00 to 20:00	0		An. coluzzii (Ngousso)	P. falciparum (NF54)	4	6	12:00:00	0														An. coluzzii (Ngousso)	P. falciparum (NF54)	4	DL	223
An. coluzzii (Ngousso)	P. falciparum (NF54)	4	19:00 to 20:00	205		An. coluzzii (Ngousso)	P. falciparum (NF54)	4	6	12:00:00	0														An. coluzzii (Ngousso)	P. falciparum (NF54)	4	DL	22
An. coluzzii (Ngousso)	P. falciparum (NF54)	4	19:00 to 20:00	1		An. coluzzii (Ngousso)	P. falciparum (NF54)	4	6	12:00:00	0														An. coluzzii (Ngousso)	P. falciparum (NF54)	4	DL	168
An. coluzzii (Ngousso)	P. falciparum (NF54)	4	19:00 to 20:00	15		An. coluzzii (Ngousso)	P. falciparum (NF54)	4	6	12:00:00	47														An. coluzzii (Ngousso)	P. falciparum (NF54)	4	DL	5
An. coluzzii (Ngousso)	P. falciparum (NF54)	4	19:00 to 20:00	9		An. coluzzii (Ngousso)	P. falciparum (NF54)	4	6	12:00:00	26														An. coluzzii (Ngousso)	P. falciparum (NF54)	4	DL	3
An. coluzzii (Ngousso)	P. falciparum (NF54)	4	19:00 to 20:00	48		An. coluzzii (Ngousso)	P. falciparum (NF54)	4	6	12:00:00	64														An. coluzzii (Ngousso)	P. falciparum (NF54)	4	DL	3
An. coluzzii (Ngousso)	P. falciparum (NF54)	4	19:00 to 20:00	5		An. coluzzii (Ngousso)	P. falciparum (NF54)	4	6	12:00:00	22														An. coluzzii (Ngousso)	P. falciparum (NF54)	4	DL	17
An. coluzzii (Ngousso)	P. falciparum (NF54)	4	19:00 to 20:00	21		An. coluzzii (Ngousso)	P. falciparum (NF54)	4	6	12:00:00	109														An. coluzzii (Ngousso)	P. falciparum (NF54)	4	DL	32
An. coluzzii (Ngousso)	P. falciparum (NF54)	4	19:00 to 20:00	127		An. coluzzii (Ngousso)	P. falciparum (NF54)	4	6	12:00:00	0														An. coluzzii (Ngousso)	P. falciparum (NF54)	4	DL	19
An. coluzzii (Ngousso)	P. falciparum (NF54)	4	19:00 to 20:00	95		An. coluzzii (Ngousso)	P. falciparum (NF54)	4	6	12:00:00	5														An. coluzzii (Ngousso)	P. falciparum (NF54)	4	DL	53
An. coluzzii (Ngousso)	P. falciparum (NF54)	4	19:00 to 20:00	0		An. coluzzii (Ngousso)	P. falciparum (NF54)	4	6	12:00:00	0														An. coluzzii (Ngousso)	P. falciparum (NF54)	4	DL	234
An. coluzzii (Ngousso)	P. falciparum (NF54)	4	19:00 to 20:00	199		An. coluzzii (Ngousso)	P. falciparum (NF54)	4	6	12:00:00	0														An. coluzzii (Ngousso)	P. falciparum (NF54)	4	DL	312
An. coluzzii (Ngousso)	P. falciparum (NF54)	4	19:00 to 20:00	3		An. coluzzii (Ngousso)	P. falciparum (NF54)	4	6	12:00:00	13														An. coluzzii (Ngousso)	P. falciparum (NF54)	4	DL	228
An. coluzzii (Ngousso)	P. falciparum (NF54)	4	19:00 to 20:00	41		An. coluzzii (Ngousso)	P. falciparum (NF54)	4	6	12:00:00	0														An. coluzzii (Ngousso)	P. falciparum (NF54)	4	DL	4
An. coluzzii (Ngousso)	P. falciparum (NF54)	4	19:00 to 20:00	3		An. coluzzii (Ngousso)	P. falciparum (NF54)	4	6	12:00:00	4														An. coluzzii (Ngousso)	P. falciparum (NF54)	4	DL	293
An. coluzzii (Ngousso)	P. falciparum (NF54)	4	19:00 to 20:00	9		An. coluzzii (Ngousso)	P. falciparum (NF54)	4	6	12:00:00	3														An. coluzzii (Ngousso)	P. falciparum (NF54)	4	DL	4
An. coluzzii (Ngousso)	P. falciparum (NF54)	4	19:00 to 20:00	146		An. coluzzii (Ngousso)	P. falciparum (NF54)	4	6	12:00:00	0														An. coluzzii (Ngousso)	P. falciparum (NF54)	4	DL	83
An. coluzzii (Ngousso)	P. falciparum (NF54)	4	19:00 to 20:00	19		An. coluzzii (Ngousso)	P. falciparum (NF54)	4	6	12:00:00	1														An. coluzzii (Ngousso)	P. falciparum (NF54)	4	DL	169
An. coluzzii (Ngousso)	P. falciparum (NF54)	4	19:00 to 20:00	13		An. coluzzii (Ngousso)	P. falciparum (NF54)	4	6	12:00:00	0														An. coluzzii (Ngousso)	P. falciparum (NF54)	4	DL	47
An. coluzzii (Ngousso)	P. falciparum (NF54)	4	19:00 to 20:00	3		An. coluzzii (Ngousso)	P. falciparum (NF54)	4	6	12:00:00	2														An. coluzzii (Ngousso)	P. falciparum (NF54)	4	DL	174
An. coluzzii (Ngousso)	P. falciparum (NF54)	4	19:00 to 20:00	0		An. coluzzii (Ngousso)	P. falciparum (NF54)	4	6	12:00:00	13														An. coluzzii (Ngousso)	P. falciparum (NF54)	4	DL	94
An. coluzzii (Ngousso)	P. falciparum (NF54)	4	19:00 to 20:00	246		An. coluzzii (Ngousso)	P. falciparum (NF54)	4	6	12:00:00	17														An. coluzzii (Ngousso)	P. falciparum (NF54)	4	DL	43
An. coluzzii (Ngousso)	P. falciparum (NF54)	4	19:00 to 20:00	19		An. coluzzii (Ngousso)	P. falciparum (NF54)	4	6	12:00:00	4														An. coluzzii (Ngousso)	P. falciparum (NF54)	4	DL	12
An. coluzzii (Ngousso)	P. falciparum (NF54)	4	19:00 to 20:00	0		An. coluzzii (Ngousso)	P. falciparum (NF54)	4	6	12:00:00	3														An. coluzzii (Ngousso)	P. falciparum (NF54)	4	DL	184
An. coluzzii (Ngousso)	P. falciparum (NF54)	4	19:00 to 20:00	0		An. coluzzii (Ngousso)	P. falciparum (NF54)	4	6	12:00:00	0														An. coluzzii (Ngousso)	P. falciparum (NF54)	4	DL	289
An. coluzzii (Ngousso)	P. falciparum (NF54)	4	19:00 to 20:00	53		An. coluzzii (Ngousso)	P. falciparum (NF54)	4	6	12:00:00	25														An. coluzzii (Ngousso)	P. falciparum (NF54)	4	DL	215
An. coluzzii (Ngousso)	P. falciparum (NF54)	4	19:00 to 20:00	87		An. coluzzii (Ngousso)	P. falciparum (NF54)	4	6	12:00:00	0														An. coluzzii (Ngousso)	P. falciparum (NF54)	4	DL	52
An. coluzzii (Ngousso)	P. falciparum (NF54)	4	19:00 to 20:00	6		An. coluzzii (Ngousso)	P. falciparum (NF54)	4	6	12:00:00	0														An. coluzzii (Ngousso)	P. falciparum (NF54)	4	DL	8
An. coluzzii (Ngousso)	P. falciparum (NF54)	4	19:00 to 20:00	48		An. coluzzii (Ngousso)	P. falciparum (NF54)	4	6	12:00:00	0														An. coluzzii (Ngousso)	P. falciparum (NF54)	4	DL	93
An. coluzzii (Ngousso)	P. falciparum (NF54)	4	19:00 to 20:00	6		An. coluzzii (Ngousso)	P. falciparum (NF54)	4	6	12:00:00	0														An. coluzzii (Ngousso)	P. falciparum (NF54)	4	DL	214
An. coluzzii (Ngousso)	P. falciparum (NF54)	4	19:00 to 20:00	17		An. coluzzii (Ngousso)	P. falciparum (NF54)	4	6	12:00:00	1														An. coluzzii (Ngousso)	P. falciparum (NF54)	4	DL	2
An. coluzzii (Ngousso)	P. falciparum (NF54)	4	19:00 to 20:00	314		An. coluzzii (Ngousso)	P. falciparum (NF54)	4	6	12:00:00	0														An. coluzzii (Ngousso)	P. falciparum (NF54)	4	DL	53
An. coluzzii (Ngousso)	P. falciparum (NF54)	4	19:00 to 20:00	144		An. coluzzii (Ngousso)	P. falciparum (NF54)	4	6	12:00:00	0														An. coluzzii (Ngousso)	P. falciparum (NF54)	4	DL	16
An. coluzzii (Ngousso)	P. falciparum (NF54)	4	19:00 to 20:00	56		An. coluzzii (Ngousso)	P. falciparum (NF54)	4	6	12:00:00	63														An. coluzzii (Ngousso)	P. falciparum (NF54)	4	DL	44
An. coluzzii (Ngousso)	P. falciparum (NF54)	4	19:00 to 20:00	162		An. coluzzii (Ngousso)	P. falciparum (NF54)	4	6	12:00:00	1														An. coluzzii (Ngousso)	P. falciparum (NF54)	4	DL	29
An. coluzzii (Ngousso)	P. falciparum (NF54)	4	19:00 to 20:00	8		An. coluzzii (Ngousso)	P. falciparum (NF54)	4	6	12:00:00	0														An. coluzzii (Ngousso)	P. falciparum (NF54)	4	DL	194
An. coluzzii (Ngousso)	P. falciparum (NF54)	4	19:00 to 20:00	37		An. coluzzii (Ngousso)	P. falciparum (NF54)	4	6	12:00:00	0														An. coluzzii (Ngousso)	P. falciparum (NF54)	4	DL	63
An. coluzzii (Ngousso)	P. falciparum (NF54)	4	19:00 to 20:00	145		An. coluzzii (Ngousso)	P. falciparum (NF54)	4	6	12:00:00	4														An. coluzzii (Ngousso)	P. falciparum (NF54)	4	DL	143
An. coluzzii (Ngousso)	P. falciparum (NF54)	4	19:00 to 20:00	35		An. coluzzii (Ngousso)	P. falciparum (NF54)	4	6	12:00:00	0														An. coluzzii (Ngousso)	P. falciparum (NF54)	4	DL	334
An. coluzzii (Ngousso)	P. falciparum (NF54)	4	19:00 to 20:00	41		An. coluzzii (Ngousso)	P. falciparum (NF54)	4	6	12:00:00	0														An. coluzzii (Ngousso)	P. falciparum (NF54)	4	DL	528
An. coluzzii (Ngousso)	P. falciparum (NF54)	4	19:00 to 20:00	58		An. coluzzii (Ngousso)	P. falciparum (NF54)	1	12	18:00:00	309														An. coluzzii (Ngousso)	P. falciparum (NF54)	4	DL	161
An. coluzzii (Ngousso)	P. falciparum (NF54)	4	19:00 to 20:00	0		An. coluzzii (Ngousso)	P. falciparum (NF54)	1	12	18:00:00	0														An. coluzzii (Ngousso)	P. falciparum (NF54)	4	DL	329
An. coluzzii (Ngousso)	P. falciparum (NF54)	4	19:00 to 20:00	16		An. coluzzii (Ngousso)	P. falciparum (NF54)	1	12	18:00:00	17														An. coluzzii (Ngousso)	P. falciparum (NF54)	4	DL	14
An. coluzzii (Ngousso)	P. falciparum (NF54)	4	19:00 to 20:00	0		An. coluzzii (Ngousso)	P. falciparum (NF54)	1	12	18:00:00	8														An. coluzzii (Ngousso)	P. falciparum (NF54)	4	DL	7
An. coluzzii (Ngousso)	P. falciparum (NF54)	4	19:00 to 20:00	106		An. coluzzii (Ngousso)	P. falciparum (NF54)	1	12	18:00:00	22														An. coluzzii (Ngousso)	P. falciparum (NF54)	4	DL	1
An. coluzzii (Ngousso)	P. falciparum (NF54)	4	19:00 to 20:00	79		An. coluzzii (Ngousso)	P. falciparum (NF54)	1	12	18:00:00	23														An. coluzzii (Ngousso)	P. falciparum (NF54)	4	DL	16
An. coluzzii (Ngousso)	P. falciparum (NF54)	4	19:00 to 20:00	3		An. coluzzii (Ngousso)	P. falciparum (NF54)	1	12	18:00:00	11														An. coluzzii (Ngousso)	P. falciparum (NF54)	4	DL	69
An. coluzzii (Ngousso)	P. falciparum (NF54)	4	19:00 to 20:00	8		An. coluzzii (Ngousso)	P. falciparum (NF54)	1	12	18:00:00	0														An. coluzzii (Ngousso)	P. falciparum (NF54)	4	DL	42
An. coluzzii (Ngousso)	P. falciparum (NF54)	4	19:00 to 20:00	314		An. coluzzii (Ngousso)	P. falciparum (NF54)	1	12	18:00:00	137														An. coluzzii (Ngousso)	P. falciparum (NF54)	4	DL	11
An. coluzzii (Ngousso)	P. falciparum (NF54)	4	19:00 to 20:00	81		An. coluzzii (Ngousso)	P. falciparum (NF54)	1	12	18:00:00	3														An. coluzzii (Ngousso)	P. falciparum (NF54)	4	DL	32
An. coluzzii (Ngousso)	P. falciparum (NF54)	4	19:00 to 20:00	227		An. coluzzii (Ngousso)	P. falciparum (NF54)	1	12	18:00:00	38														An. coluzzii (Ngousso)	P. falciparum (NF54)	4	DL	15
An. coluzzii (Ngousso)	P. falciparum (NF54)	4	19:00 to 20:00	40		An. coluzzii (Ngousso)	P. falciparum (NF54)	1	12	18:00:00	0														An. coluzzii (Ngousso)	P. falciparum (NF54)	4	DL	32
An. coluzzii (Ngousso)	P. falciparum (NF54)	4	19:00 to 20:00	25		An. coluzzii (Ngousso)	P. falciparum (NF54)	1	12	18:00:00	115														An. coluzzii (Ngousso)	P. falciparum (NF54)	4	DL	43
An. coluzzii (Ngousso)	P. falciparum (NF54)	4	19:00 to 20:00	0		An. coluzzii (Ngousso)	P. falciparum (NF54)	1	12	18:00:00	284														An. coluzzii (Ngousso)	P. falciparum (NF54)	4	DL	29
An. coluzzii (Ngousso)	P. falciparum (NF54)	4	19:00 to 20:00	2		An. coluzzii (Ngousso)	P. falciparum (NF54)	1	12	18:00:00	0														An. coluzzii (Ngousso)	P. falciparum (NF54)	4	DL	11
An. coluzzii (Ngousso)	P. falciparum (NF54)	4	19:00 to 20:00	208		An. coluzzii (Ngousso)	P. falciparum (NF54)	1	12	18:00:00	0														An. coluzzii (Ngousso)	P. falciparum (NF54)	4	DL	43
An. coluzzii (Ngousso)	P. falciparum (NF54)	4	19:00 to 20:00	1		An. coluzzii (Ngousso)	P. falciparum (NF54)	1	12	18:00:00	41														An. coluzzii (Ngousso)	P. falciparum (NF54)	4	DL	365
An. coluzzii (Ngousso)	P. falciparum (NF54)	4	19:00 to 20:00	108		An. coluzzii (Ngousso)	P. falciparum (NF54)	1	12	18:00:00	296														An. coluzzii (Ngousso)	P. falciparum (NF54)	4	DL	31
An. coluzzii (Ngousso)	P. falciparum (NF54)	4	19:00 to 20:00	39		An. coluzzii (Ngousso)	P. falciparum (NF54)	1	12	18:00:00	0														An. coluzzii (Ngousso)	P. falciparum (NF54)	4	DL	2
An. coluzzii (Ngousso)	P. falciparum (NF54)	4	19:00 to 20:00	58		An. coluzzii (Ngousso)	P. falciparum (NF54)	1	12	18:00:00	0														An. coluzzii (Ngousso)	P. falciparum (NF54)	4	DL	57
An. coluzzii (Ngousso)	P. falciparum (NF54)	4	19:00 to 20:00	86		An. coluzzii (Ngousso)	P. falciparum (NF54)	1	12	18:00:00	0														An. coluzzii (Ngousso)	P. falciparum (NF54)	4	DL	12
An. coluzzii (Ngousso)	P. falciparum (NF54)	4	19:00 to 20:00	189		An. coluzzii (Ngousso)	P. falciparum (NF54)	1	12	18:00:00	7														An. coluzzii (Ngousso)	P. falciparum (NF54)	4	DL	53
An. coluzzii (Ngousso)	P. falciparum (NF54)	4	19:00 to 20:00	9		An. coluzzii (Ngousso)	P. falciparum (NF54)	2	12	18:00:00	88														An. coluzzii (Ngousso)	P. falciparum (NF54)	4	DL	54
An. coluzzii (Ngousso)	P. falciparum (NF54)	4	19:00 to 20:00	23		An. coluzzii (Ngousso)	P. falciparum (NF54)	2	12	18:00:00	293														An. coluzzii (Ngousso)	P. falciparum (NF54)	4	DL	3
An. coluzzii (Ngousso)	P. falciparum (NF54)	4	19:00 to 20:00	0		An. coluzzii (Ngousso)	P. falciparum (NF54)	2	12	18:00:00	284														An. coluzzii (Ngousso)	P. falciparum (NF54)	4	DL	1
An. coluzzii (Ngousso)	P. falciparum (NF54)	4	19:00 to 20:00	8		An. coluzzii (Ngousso)	P. falciparum (NF54)	2	12	18:00:00	50														An. coluzzii (Ngousso)	P. falciparum (NF54)	4	DL	165
An. coluzzii (Ngousso)	P. falciparum (NF54)	4	19:00 to 20:00	117		An. coluzzii (Ngousso)	P. falciparum (NF54)	2	12	18:00:00	1														An. coluzzii (Ngousso)	P. falciparum (NF54)	4	DL	233
An. coluzzii (Ngousso)	P. falciparum (NF54)	4	19:00 to 20:00	83		An. coluzzii (Ngousso)	P. falciparum (NF54)	2	12	18:00:00	13														An. coluzzii (Ngousso)	P. falciparum (NF54)	4	DL	4
An. coluzzii (Ngousso)	P. falciparum (NF54)	4	19:00 to 20:00	224		An. coluzzii (Ngousso)	P. falciparum (NF54)	2	12	18:00:00	1														An. coluzzii (Ngousso)	P. falciparum (NF54)	4	DL	3
An. coluzzii (Ngousso)	P. falciparum (NF54)	5	13:00 to 15:00	0		An. coluzzii (Ngousso)	P. falciparum (NF54)	2	12	18:00:00	0														An. coluzzii (Ngousso)	P. falciparum (NF54)	4	DL	379
An. coluzzii (Ngousso)	P. falciparum (NF54)	5	13:00 to 15:00	56		An. coluzzii (Ngousso)	P. falciparum (NF54)	2	12	18:00:00	145														An. coluzzii (Ngousso)	P. falciparum (NF54)	4	DL	79
An. coluzzii (Ngousso)	P. falciparum (NF54)	5	13:00 to 15:00	29		An. coluzzii (Ngousso)	P. falciparum (NF54)	2	12	18:00:00	0														An. coluzzii (Ngousso)	P. falciparum (NF54)	4	DL	17
An. coluzzii (Ngousso)	P. falciparum (NF54)	5	13:00 to 15:00	19		An. coluzzii (Ngousso)	P. falciparum (NF54)	2	12	18:00:00	5														An. coluzzii (Ngousso)	P. falciparum (NF54)	4	DL	34
An. coluzzii (Ngousso)	P. falciparum (NF54)	5	13:00 to 15:00	0		An. coluzzii (Ngousso)	P. falciparum (NF54)	2	12	18:00:00	0														An. coluzzii (Ngousso)	P. falciparum (NF54)	4	DL	7
An. coluzzii (Ngousso)	P. falciparum (NF54)	5	13:00 to 15:00	8		An. coluzzii (Ngousso)	P. falciparum (NF54)	2	12	18:00:00	0														An. coluzzii (Ngousso)	P. falciparum (NF54)	4	LL	12
An. coluzzii (Ngousso)	P. falciparum (NF54)	5	13:00 to 15:00	6		An. coluzzii (Ngousso)	P. falciparum (NF54)	2	12	18:00:00	1														An. coluzzii (Ngousso)	P. falciparum (NF54)	4	LL	9
An. coluzzii (Ngousso)	P. falciparum (NF54)	5	13:00 to 15:00	35		An. coluzzii (Ngousso)	P. falciparum (NF54)	2	12	18:00:00	1														An. coluzzii (Ngousso)	P. falciparum (NF54)	4	LL	139
An. coluzzii (Ngousso)	P. falciparum (NF54)	5	13:00 to 15:00	0		An. coluzzii (Ngousso)	P. falciparum (NF54)	2	12	18:00:00	0														An. coluzzii (Ngousso)	P. falciparum (NF54)	4	LL	43
An. coluzzii (Ngousso)	P. falciparum (NF54)	5	13:00 to 15:00	45		An. coluzzii (Ngousso)	P. falciparum (NF54)	2	12	18:00:00	98														An. coluzzii (Ngousso)	P. falciparum (NF54)	4	LL	2
An. coluzzii (Ngousso)	P. falciparum (NF54)	5	13:00 to 15:00	1		An. coluzzii (Ngousso)	P. falciparum (NF54)	2	12	18:00:00	0														An. coluzzii (Ngousso)	P. falciparum (NF54)	4	LL	12
An. coluzzii (Ngousso)	P. falciparum (NF54)	5	13:00 to 15:00	1		An. coluzzii (Ngousso)	P. falciparum (NF54)	2	12	18:00:00	0														An. coluzzii (Ngousso)	P. falciparum (NF54)	4	LL	28
An. coluzzii (Ngousso)	P. falciparum (NF54)	5	13:00 to 15:00	0		An. coluzzii (Ngousso)	P. falciparum (NF54)	2	12	18:00:00	129														An. coluzzii (Ngousso)	P. falciparum (NF54)	4	LL	128
An. coluzzii (Ngousso)	P. falciparum (NF54)	5	13:00 to 15:00	1		An. coluzzii (Ngousso)	P. falciparum (NF54)	2	12	18:00:00	56														An. coluzzii (Ngousso)	P. falciparum (NF54)	4	LL	393
An. coluzzii (Ngousso)	P. falciparum (NF54)	5	13:00 to 15:00	0		An. coluzzii (Ngousso)	P. falciparum (NF54)	2	12	18:00:00	0														An. coluzzii (Ngousso)	P. falciparum (NF54)	4	LL	2
An. coluzzii (Ngousso)	P. falciparum (NF54)	5	13:00 to 15:00	4		An. coluzzii (Ngousso)	P. falciparum (NF54)	2	12	18:00:00	0														An. coluzzii (Ngousso)	P. falciparum (NF54)	4	LL	188
An. coluzzii (Ngousso)	P. falciparum (NF54)	5	13:00 to 15:00	0		An. coluzzii (Ngousso)	P. falciparum (NF54)	2	12	18:00:00	161														An. coluzzii (Ngousso)	P. falciparum (NF54)	4	LL	75
An. coluzzii (Ngousso)	P. falciparum (NF54)	5	13:00 to 15:00	0		An. coluzzii (Ngousso)	P. falciparum (NF54)	2	12	18:00:00	117														An. coluzzii (Ngousso)	P. falciparum (NF54)	4	LL	514
An. coluzzii (Ngousso)	P. falciparum (NF54)	5	13:00 to 15:00	0		An. coluzzii (Ngousso)	P. falciparum (NF54)	2	12	18:00:00	120														An. coluzzii (Ngousso)	P. falciparum (NF54)	4	LL	194
An. coluzzii (Ngousso)	P. falciparum (NF54)	5	13:00 to 15:00	3		An. coluzzii (Ngousso)	P. falciparum (NF54)	2	12	18:00:00	0														An. coluzzii (Ngousso)	P. falciparum (NF54)	4	LL	53
An. coluzzii (Ngousso)	P. falciparum (NF54)	5	13:00 to 15:00	0		An. coluzzii (Ngousso)	P. falciparum (NF54)	2	12	18:00:00	94														An. coluzzii (Ngousso)	P. falciparum (NF54)	4	LL	226
An. coluzzii (Ngousso)	P. falciparum (NF54)	5	13:00 to 15:00	5		An. coluzzii (Ngousso)	P. falciparum (NF54)	2	12	18:00:00	49														An. coluzzii (Ngousso)	P. falciparum (NF54)	4	LL	74
An. coluzzii (Ngousso)	P. falciparum (NF54)	5	13:00 to 15:00	34		An. coluzzii (Ngousso)	P. falciparum (NF54)	2	12	18:00:00	142														An. coluzzii (Ngousso)	P. falciparum (NF54)	4	LL	8
An. coluzzii (Ngousso)	P. falciparum (NF54)	5	13:00 to 15:00	3		An. coluzzii (Ngousso)	P. falciparum (NF54)	2	12	18:00:00	0														An. coluzzii (Ngousso)	P. falciparum (NF54)	4	LL	67
An. coluzzii (Ngousso)	P. falciparum (NF54)	5	13:00 to 15:00	1		An. coluzzii (Ngousso)	P. falciparum (NF54)	2	12	18:00:00	0														An. coluzzii (Ngousso)	P. falciparum (NF54)	4	LL	87
An. coluzzii (Ngousso)	P. falciparum (NF54)	5	13:00 to 15:00	17		An. coluzzii (Ngousso)	P. falciparum (NF54)	2	12	18:00:00	45														An. coluzzii (Ngousso)	P. falciparum (NF54)	4	LL	1
An. coluzzii (Ngousso)	P. falciparum (NF54)	5	13:00 to 15:00	85		An. coluzzii (Ngousso)	P. falciparum (NF54)	2	12	18:00:00	0														An. coluzzii (Ngousso)	P. falciparum (NF54)	4	LL	76
An. coluzzii (Ngousso)	P. falciparum (NF54)	5	13:00 to 15:00	22		An. coluzzii (Ngousso)	P. falciparum (NF54)	2	12	18:00:00	0														An. coluzzii (Ngousso)	P. falciparum (NF54)	4	LL	1
An. coluzzii (Ngousso)	P. falciparum (NF54)	5	13:00 to 15:00	24		An. coluzzii (Ngousso)	P. falciparum (NF54)	2	12	18:00:00	232														An. coluzzii (Ngousso)	P. falciparum (NF54)	4	LL	19
An. coluzzii (Ngousso)	P. falciparum (NF54)	5	13:00 to 15:00	13		An. coluzzii (Ngousso)	P. falciparum (NF54)	2	12	18:00:00	127														An. coluzzii (Ngousso)	P. falciparum (NF54)	4	LL	12
An. coluzzii (Ngousso)	P. falciparum (NF54)	5	13:00 to 15:00	0		An. coluzzii (Ngousso)	P. falciparum (NF54)	2	12	18:00:00	173														An. coluzzii (Ngousso)	P. falciparum (NF54)	4	LL	167
An. coluzzii (Ngousso)	P. falciparum (NF54)	5	13:00 to 15:00	0		An. coluzzii (Ngousso)	P. falciparum (NF54)	2	12	18:00:00	0														An. coluzzii (Ngousso)	P. falciparum (NF54)	4	LL	42
An. coluzzii (Ngousso)	P. falciparum (NF54)	5	13:00 to 15:00	0		An. coluzzii (Ngousso)	P. falciparum (NF54)	2	12	18:00:00	235														An. coluzzii (Ngousso)	P. falciparum (NF54)	4	LL	4
An. coluzzii (Ngousso)	P. falciparum (NF54)	5	13:00 to 15:00	0		An. coluzzii (Ngousso)	P. falciparum (NF54)	2	12	18:00:00	0														An. coluzzii (Ngousso)	P. falciparum (NF54)	4	LL	492
An. coluzzii (Ngousso)	P. falciparum (NF54)	5	13:00 to 15:00	10		An. coluzzii (Ngousso)	P. falciparum (NF54)	2	12	18:00:00	199														An. coluzzii (Ngousso)	P. falciparum (NF54)	4	LL	145
An. coluzzii (Ngousso)	P. falciparum (NF54)	5	13:00 to 15:00	0		An. coluzzii (Ngousso)	P. falciparum (NF54)	2	12	18:00:00	0														An. coluzzii (Ngousso)	P. falciparum (NF54)	4	LL	5
An. coluzzii (Ngousso)	P. falciparum (NF54)	5	13:00 to 15:00	15		An. coluzzii (Ngousso)	P. falciparum (NF54)	2	12	18:00:00	38														An. coluzzii (Ngousso)	P. falciparum (NF54)	4	LL	668
An. coluzzii (Ngousso)	P. falciparum (NF54)	5	13:00 to 15:00	0		An. coluzzii (Ngousso)	P. falciparum (NF54)	2	12	18:00:00	0														An. coluzzii (Ngousso)	P. falciparum (NF54)	4	LL	2
An. coluzzii (Ngousso)	P. falciparum (NF54)	5	13:00 to 15:00	15		An. coluzzii (Ngousso)	P. falciparum (NF54)	2	12	18:00:00	97														An. coluzzii (Ngousso)	P. falciparum (NF54)	4	LL	26
An. coluzzii (Ngousso)	P. falciparum (NF54)	5	13:00 to 15:00	0		An. coluzzii (Ngousso)	P. falciparum (NF54)	2	12	18:00:00	70														An. coluzzii (Ngousso)	P. falciparum (NF54)	4	LL	19
An. coluzzii (Ngousso)	P. falciparum (NF54)	5	13:00 to 15:00	4		An. coluzzii (Ngousso)	P. falciparum (NF54)	2	12	18:00:00	73														An. coluzzii (Ngousso)	P. falciparum (NF54)	4	LL	255
An. coluzzii (Ngousso)	P. falciparum (NF54)	5	13:00 to 15:00	21		An. coluzzii (Ngousso)	P. falciparum (NF54)	2	12	18:00:00	50														An. coluzzii (Ngousso)	P. falciparum (NF54)	4	LL	286
An. coluzzii (Ngousso)	P. falciparum (NF54)	5	13:00 to 15:00	1		An. coluzzii (Ngousso)	P. falciparum (NF54)	2	12	18:00:00	85														An. coluzzii (Ngousso)	P. falciparum (NF54)	4	LL	6
An. coluzzii (Ngousso)	P. falciparum (NF54)	5	13:00 to 15:00	13		An. coluzzii (Ngousso)	P. falciparum (NF54)	2	12	18:00:00	319														An. coluzzii (Ngousso)	P. falciparum (NF54)	4	LL	256
An. coluzzii (Ngousso)	P. falciparum (NF54)	5	13:00 to 15:00	0		An. coluzzii (Ngousso)	P. falciparum (NF54)	2	12	18:00:00	288														An. coluzzii (Ngousso)	P. falciparum (NF54)	4	LL	3
An. coluzzii (Ngousso)	P. falciparum (NF54)	5	13:00 to 15:00	1		An. coluzzii (Ngousso)	P. falciparum (NF54)	2	12	18:00:00	0														An. coluzzii (Ngousso)	P. falciparum (NF54)	4	LL	368
An. coluzzii (Ngousso)	P. falciparum (NF54)	5	19:00 to 20:00	37		An. coluzzii (Ngousso)	P. falciparum (NF54)	2	12	18:00:00	277														An. coluzzii (Ngousso)	P. falciparum (NF54)	4	LL	3
An. coluzzii (Ngousso)	P. falciparum (NF54)	5	19:00 to 20:00	9		An. coluzzii (Ngousso)	P. falciparum (NF54)	2	12	18:00:00	0														An. coluzzii (Ngousso)	P. falciparum (NF54)	4	LL	2
An. coluzzii (Ngousso)	P. falciparum (NF54)	5	19:00 to 20:00	12		An. coluzzii (Ngousso)	P. falciparum (NF54)	2	12	18:00:00	86														An. coluzzii (Ngousso)	P. falciparum (NF54)	4	LL	137
An. coluzzii (Ngousso)	P. falciparum (NF54)	5	19:00 to 20:00	15		An. coluzzii (Ngousso)	P. falciparum (NF54)	2	12	18:00:00	3														An. coluzzii (Ngousso)	P. falciparum (NF54)	4	LL	95
An. coluzzii (Ngousso)	P. falciparum (NF54)	5	19:00 to 20:00	0		An. coluzzii (Ngousso)	P. falciparum (NF54)	2	12	18:00:00	27														An. coluzzii (Ngousso)	P. falciparum (NF54)	4	LL	399
An. coluzzii (Ngousso)	P. falciparum (NF54)	5	19:00 to 20:00	85		An. coluzzii (Ngousso)	P. falciparum (NF54)	2	12	18:00:00	68														An. coluzzii (Ngousso)	P. falciparum (NF54)	4	LL	239
An. coluzzii (Ngousso)	P. falciparum (NF54)	5	19:00 to 20:00	0		An. coluzzii (Ngousso)	P. falciparum (NF54)	2	12	18:00:00	55														An. coluzzii (Ngousso)	P. falciparum (NF54)	4	LL	11
An. coluzzii (Ngousso)	P. falciparum (NF54)	5	19:00 to 20:00	0		An. coluzzii (Ngousso)	P. falciparum (NF54)	2	12	18:00:00	102														An. coluzzii (Ngousso)	P. falciparum (NF54)	4	LL	1
An. coluzzii (Ngousso)	P. falciparum (NF54)	5	19:00 to 20:00	107		An. coluzzii (Ngousso)	P. falciparum (NF54)	2	12	18:00:00	10														An. coluzzii (Ngousso)	P. falciparum (NF54)	4	LL	16
An. coluzzii (Ngousso)	P. falciparum (NF54)	5	19:00 to 20:00	0		An. coluzzii (Ngousso)	P. falciparum (NF54)	2	12	18:00:00	45														An. coluzzii (Ngousso)	P. falciparum (NF54)	4	LL	14
An. coluzzii (Ngousso)	P. falciparum (NF54)	5	19:00 to 20:00	0		An. coluzzii (Ngousso)	P. falciparum (NF54)	2	12	18:00:00	124														An. coluzzii (Ngousso)	P. falciparum (NF54)	4	LL	52
An. coluzzii (Ngousso)	P. falciparum (NF54)	5	19:00 to 20:00	1		An. coluzzii (Ngousso)	P. falciparum (NF54)	2	12	18:00:00	343														An. coluzzii (Ngousso)	P. falciparum (NF54)	4	LL	318
An. coluzzii (Ngousso)	P. falciparum (NF54)	5	19:00 to 20:00	73		An. coluzzii (Ngousso)	P. falciparum (NF54)	2	12	18:00:00	3														An. coluzzii (Ngousso)	P. falciparum (NF54)	4	LL	12
An. coluzzii (Ngousso)	P. falciparum (NF54)	5	19:00 to 20:00	26		An. coluzzii (Ngousso)	P. falciparum (NF54)	2	12	18:00:00	53														An. coluzzii (Ngousso)	P. falciparum (NF54)	4	LL	9
An. coluzzii (Ngousso)	P. falciparum (NF54)	5	19:00 to 20:00	5		An. coluzzii (Ngousso)	P. falciparum (NF54)	2	12	18:00:00	0														An. coluzzii (Ngousso)	P. falciparum (NF54)	4	LL	139
An. coluzzii (Ngousso)	P. falciparum (NF54)	5	19:00 to 20:00	0		An. coluzzii (Ngousso)	P. falciparum (NF54)	2	12	18:00:00	50														An. coluzzii (Ngousso)	P. falciparum (NF54)	4	LL	43
An. coluzzii (Ngousso)	P. falciparum (NF54)	5	19:00 to 20:00	33		An. coluzzii (Ngousso)	P. falciparum (NF54)	2	12	18:00:00	131														An. coluzzii (Ngousso)	P. falciparum (NF54)	4	LL	2
An. coluzzii (Ngousso)	P. falciparum (NF54)	5	19:00 to 20:00	1		An. coluzzii (Ngousso)	P. falciparum (NF54)	2	12	18:00:00	28														An. coluzzii (Ngousso)	P. falciparum (NF54)	4	LL	12
An. coluzzii (Ngousso)	P. falciparum (NF54)	5	19:00 to 20:00	2		An. coluzzii (Ngousso)	P. falciparum (NF54)	2	12	18:00:00	65														An. coluzzii (Ngousso)	P. falciparum (NF54)	4	LL	28
An. coluzzii (Ngousso)	P. falciparum (NF54)	5	19:00 to 20:00	13		An. coluzzii (Ngousso)	P. falciparum (NF54)	2	12	18:00:00	0														An. coluzzii (Ngousso)	P. falciparum (NF54)	4	LL	128
An. coluzzii (Ngousso)	P. falciparum (NF54)	5	19:00 to 20:00	2		An. coluzzii (Ngousso)	P. falciparum (NF54)	2	12	18:00:00	56														An. coluzzii (Ngousso)	P. falciparum (NF54)	4	LL	393
An. coluzzii (Ngousso)	P. falciparum (NF54)	5	19:00 to 20:00	159		An. coluzzii (Ngousso)	P. falciparum (NF54)	2	12	18:00:00	0														An. coluzzii (Ngousso)	P. falciparum (NF54)	4	LL	2
An. coluzzii (Ngousso)	P. falciparum (NF54)	5	19:00 to 20:00	0		An. coluzzii (Ngousso)	P. falciparum (NF54)	2	12	18:00:00	386														An. coluzzii (Ngousso)	P. falciparum (NF54)	4	LL	188
An. coluzzii (Ngousso)	P. falciparum (NF54)	5	19:00 to 20:00	66		An. coluzzii (Ngousso)	P. falciparum (NF54)	2	12	18:00:00	19														An. coluzzii (Ngousso)	P. falciparum (NF54)	4	LL	75
An. coluzzii (Ngousso)	P. falciparum (NF54)	5	19:00 to 20:00	14		An. coluzzii (Ngousso)	P. falciparum (NF54)	2	12	18:00:00	68														An. coluzzii (Ngousso)	P. falciparum (NF54)	4	LL	514
An. coluzzii (Ngousso)	P. falciparum (NF54)	5	19:00 to 20:00	6		An. coluzzii (Ngousso)	P. falciparum (NF54)	2	12	18:00:00	102														An. coluzzii (Ngousso)	P. falciparum (NF54)	4	LL	194
An. coluzzii (Ngousso)	P. falciparum (NF54)	5	19:00 to 20:00	4		An. coluzzii (Ngousso)	P. falciparum (NF54)	2	12	18:00:00	0														An. coluzzii (Ngousso)	P. falciparum (NF54)	4	LL	53
An. coluzzii (Ngousso)	P. falciparum (NF54)	5	19:00 to 20:00	1		An. coluzzii (Ngousso)	P. falciparum (NF54)	2	12	18:00:00	23														An. coluzzii (Ngousso)	P. falciparum (NF54)	4	LL	226
An. coluzzii (Ngousso)	P. falciparum (NF54)	5	19:00 to 20:00	1		An. coluzzii (Ngousso)	P. falciparum (NF54)	2	12	18:00:00	0														An. coluzzii (Ngousso)	P. falciparum (NF54)	4	LL	74
An. coluzzii (Ngousso)	P. falciparum (NF54)	5	19:00 to 20:00	0		An. coluzzii (Ngousso)	P. falciparum (NF54)	2	12	18:00:00	54														An. coluzzii (Ngousso)	P. falciparum (NF54)	4	LL	8
An. coluzzii (Ngousso)	P. falciparum (NF54)	5	19:00 to 20:00	6		An. coluzzii (Ngousso)	P. falciparum (NF54)	2	12	18:00:00	0														An. coluzzii (Ngousso)	P. falciparum (NF54)	4	LL	67
An. coluzzii (Ngousso)	P. falciparum (NF54)	5	19:00 to 20:00	126		An. coluzzii (Ngousso)	P. falciparum (NF54)	2	12	18:00:00	0														An. coluzzii (Ngousso)	P. falciparum (NF54)	4	LL	87
An. coluzzii (Ngousso)	P. falciparum (NF54)	5	19:00 to 20:00	6		An. coluzzii (Ngousso)	P. falciparum (NF54)	2	12	18:00:00	307														An. coluzzii (Ngousso)	P. falciparum (NF54)	4	LL	1
An. coluzzii (Ngousso)	P. falciparum (NF54)	5	19:00 to 20:00	5		An. coluzzii (Ngousso)	P. falciparum (NF54)	2	12	18:00:00	0														An. coluzzii (Ngousso)	P. falciparum (NF54)	4	DD	2
An. coluzzii (Ngousso)	P. falciparum (NF54)	5	19:00 to 20:00	0		An. coluzzii (Ngousso)	P. falciparum (NF54)	2	12	18:00:00	127														An. coluzzii (Ngousso)	P. falciparum (NF54)	4	DD	111
An. coluzzii (Ngousso)	P. falciparum (NF54)	5	19:00 to 20:00	10		An. coluzzii (Ngousso)	P. falciparum (NF54)	2	12	18:00:00	75														An. coluzzii (Ngousso)	P. falciparum (NF54)	4	DD	3
An. coluzzii (Ngousso)	P. falciparum (NF54)	5	19:00 to 20:00	27		An. coluzzii (Ngousso)	P. falciparum (NF54)	2	12	18:00:00	0														An. coluzzii (Ngousso)	P. falciparum (NF54)	4	DD	164
An. coluzzii (Ngousso)	P. falciparum (NF54)	5	19:00 to 20:00	0		An. coluzzii (Ngousso)	P. falciparum (NF54)	2	12	18:00:00	0														An. coluzzii (Ngousso)	P. falciparum (NF54)	4	DD	53
An. coluzzii (Ngousso)	P. falciparum (NF54)	5	19:00 to 20:00	8		An. coluzzii (Ngousso)	P. falciparum (NF54)	2	12	18:00:00	155														An. coluzzii (Ngousso)	P. falciparum (NF54)	4	DD	83
An. coluzzii (Ngousso)	P. falciparum (NF54)	5	19:00 to 20:00	24		An. coluzzii (Ngousso)	P. falciparum (NF54)	2	12	18:00:00	0														An. coluzzii (Ngousso)	P. falciparum (NF54)	4	DD	14
An. coluzzii (Ngousso)	P. falciparum (NF54)	5	19:00 to 20:00	85		An. coluzzii (Ngousso)	P. falciparum (NF54)	2	12	18:00:00	27														An. coluzzii (Ngousso)	P. falciparum (NF54)	4	DD	62
An. coluzzii (Ngousso)	P. falciparum (NF54)	5	19:00 to 20:00	1		An. coluzzii (Ngousso)	P. falciparum (NF54)	2	12	18:00:00	240														An. coluzzii (Ngousso)	P. falciparum (NF54)	4	DD	23
An. coluzzii (Ngousso)	P. falciparum (NF54)	5	19:00 to 20:00	0		An. coluzzii (Ngousso)	P. falciparum (NF54)	2	12	18:00:00	0														An. coluzzii (Ngousso)	P. falciparum (NF54)	4	DD	15
An. coluzzii (Ngousso)	P. falciparum (NF54)	5	19:00 to 20:00	0		An. coluzzii (Ngousso)	P. falciparum (NF54)	2	12	18:00:00	269														An. coluzzii (Ngousso)	P. falciparum (NF54)	4	DD	78
An. coluzzii (Ngousso)	P. falciparum (NF54)	5	19:00 to 20:00	104		An. coluzzii (Ngousso)	P. falciparum (NF54)	2	12	18:00:00	0														An. coluzzii (Ngousso)	P. falciparum (NF54)	4	DD	7
An. coluzzii (Ngousso)	P. falciparum (NF54)	5	19:00 to 20:00	0		An. coluzzii (Ngousso)	P. falciparum (NF54)	2	12	18:00:00	4														An. coluzzii (Ngousso)	P. falciparum (NF54)	4	DD	4
An. coluzzii (Ngousso)	P. falciparum (NF54)	5	19:00 to 20:00	0		An. coluzzii (Ngousso)	P. falciparum (NF54)	2	12	18:00:00	43														An. coluzzii (Ngousso)	P. falciparum (NF54)	4	DD	6
An. coluzzii (Ngousso)	P. falciparum (NF54)	5	19:00 to 20:00	70		An. coluzzii (Ngousso)	P. falciparum (NF54)	2	12	18:00:00	44														An. coluzzii (Ngousso)	P. falciparum (NF54)	4	DD	6
An. coluzzii (Ngousso)	P. falciparum (NF54)	5	19:00 to 20:00	0		An. coluzzii (Ngousso)	P. falciparum (NF54)	3	12	18:00:00	60														An. coluzzii (Ngousso)	P. falciparum (NF54)	4	DD	1
An. coluzzii (Ngousso)	P. falciparum (NF54)	5	19:00 to 20:00	15		An. coluzzii (Ngousso)	P. falciparum (NF54)	3	12	18:00:00	2														An. coluzzii (Ngousso)	P. falciparum (NF54)	4	DD	76
An. coluzzii (Ngousso)	P. falciparum (NF54)	5	19:00 to 20:00	12		An. coluzzii (Ngousso)	P. falciparum (NF54)	3	12	18:00:00	41														An. coluzzii (Ngousso)	P. falciparum (NF54)	4	DD	4
An. coluzzii (Ngousso)	P. falciparum (NF54)	5	19:00 to 20:00	11		An. coluzzii (Ngousso)	P. falciparum (NF54)	3	12	18:00:00	2														An. coluzzii (Ngousso)	P. falciparum (NF54)	4	DD	17
An. coluzzii (Ngousso)	P. falciparum (NF54)	5	19:00 to 20:00	41		An. coluzzii (Ngousso)	P. falciparum (NF54)	3	12	18:00:00	59														An. coluzzii (Ngousso)	P. falciparum (NF54)	4	DD	9
An. coluzzii (Ngousso)	P. falciparum (NF54)	5	19:00 to 20:00	85		An. coluzzii (Ngousso)	P. falciparum (NF54)	3	12	18:00:00	2														An. coluzzii (Ngousso)	P. falciparum (NF54)	4	DD	86
An. coluzzii (Ngousso)	P. falciparum (NF54)	5	19:00 to 20:00	3		An. coluzzii (Ngousso)	P. falciparum (NF54)	3	12	18:00:00	0														An. coluzzii (Ngousso)	P. falciparum (NF54)	4	DD	2
An. coluzzii (Ngousso)	P. falciparum (NF54)	5	19:00 to 20:00	1		An. coluzzii (Ngousso)	P. falciparum (NF54)	3	12	18:00:00	32
An. coluzzii (Ngousso)	P. falciparum (NF54)	5	19:00 to 20:00	39		An. coluzzii (Ngousso)	P. falciparum (NF54)	3	12	18:00:00	8
An. coluzzii (Ngousso)	P. falciparum (NF54)	5	19:00 to 20:00	6		An. coluzzii (Ngousso)	P. falciparum (NF54)	3	12	18:00:00	2
An. coluzzii (Ngousso)	P. falciparum (NF54)	5	19:00 to 20:00	0		An. coluzzii (Ngousso)	P. falciparum (NF54)	3	12	18:00:00	0
An. coluzzii (Ngousso)	P. falciparum (NF54)	5	19:00 to 20:00	17		An. coluzzii (Ngousso)	P. falciparum (NF54)	3	12	18:00:00	52
An. coluzzii (Ngousso)	P. falciparum (NF54)	5	19:00 to 20:00	6		An. coluzzii (Ngousso)	P. falciparum (NF54)	3	12	18:00:00	15
An. coluzzii (Ngousso)	P. falciparum (NF54)	5	19:00 to 20:00	14		An. coluzzii (Ngousso)	P. falciparum (NF54)	3	12	18:00:00	22
An. coluzzii (Ngousso)	P. falciparum (NF54)	5	19:00 to 20:00	15		An. coluzzii (Ngousso)	P. falciparum (NF54)	3	12	18:00:00	43
An. coluzzii (Ngousso)	P. falciparum (NF54)	5	19:00 to 20:00	75		An. coluzzii (Ngousso)	P. falciparum (NF54)	3	12	18:00:00	0
An. coluzzii (Ngousso)	P. falciparum (NF54)	5	19:00 to 20:00	0		An. coluzzii (Ngousso)	P. falciparum (NF54)	3	12	18:00:00	0
An. coluzzii (Ngousso)	P. falciparum (NF54)	5	19:00 to 20:00	3		An. coluzzii (Ngousso)	P. falciparum (NF54)	3	12	18:00:00	0
An. coluzzii (Ngousso)	P. falciparum (NF54)	5	19:00 to 20:00	1		An. coluzzii (Ngousso)	P. falciparum (NF54)	3	12	18:00:00	39
An. coluzzii (Ngousso)	P. falciparum (NF54)	5	19:00 to 20:00	152		An. coluzzii (Ngousso)	P. falciparum (NF54)	3	12	18:00:00	0
An. coluzzii (Ngousso)	P. falciparum (NF54)	5	19:00 to 20:00	0		An. coluzzii (Ngousso)	P. falciparum (NF54)	3	12	18:00:00	0
An. coluzzii (Ngousso)	P. falciparum (NF54)	5	19:00 to 20:00	4		An. coluzzii (Ngousso)	P. falciparum (NF54)	3	12	18:00:00	0
An. coluzzii (Ngousso)	P. falciparum (NF54)	5	19:00 to 20:00	0		An. coluzzii (Ngousso)	P. falciparum (NF54)	3	12	18:00:00	105
An. coluzzii (Ngousso)	P. falciparum (NF54)	5	19:00 to 20:00	1		An. coluzzii (Ngousso)	P. falciparum (NF54)	3	12	18:00:00	1
An. coluzzii (Ngousso)	P. falciparum (NF54)	5	19:00 to 20:00	34		An. coluzzii (Ngousso)	P. falciparum (NF54)	3	12	18:00:00	0
An. coluzzii (Ngousso)	P. falciparum (NF54)	5	19:00 to 20:00	26		An. coluzzii (Ngousso)	P. falciparum (NF54)	3	12	18:00:00	0
An. coluzzii (Ngousso)	P. falciparum (NF54)	5	19:00 to 20:00	21		An. coluzzii (Ngousso)	P. falciparum (NF54)	3	12	18:00:00	13
An. coluzzii (Ngousso)	P. falciparum (NF54)	5	19:00 to 20:00	11		An. coluzzii (Ngousso)	P. falciparum (NF54)	3	12	18:00:00	3
An. coluzzii (Ngousso)	P. falciparum (NF54)	5	19:00 to 20:00	2		An. coluzzii (Ngousso)	P. falciparum (NF54)	3	12	18:00:00	0
An. coluzzii (Ngousso)	P. falciparum (NF54)	5	19:00 to 20:00	1		An. coluzzii (Ngousso)	P. falciparum (NF54)	3	12	18:00:00	16
An. coluzzii (Ngousso)	P. falciparum (NF54)	5	19:00 to 20:00	0		An. coluzzii (Ngousso)	P. falciparum (NF54)	3	12	18:00:00	228
An. coluzzii (Ngousso)	P. falciparum (NF54)	5	19:00 to 20:00	3		An. coluzzii (Ngousso)	P. falciparum (NF54)	3	12	18:00:00	0
An. coluzzii (Ngousso)	P. falciparum (NF54)	5	19:00 to 20:00	77		An. coluzzii (Ngousso)	P. falciparum (NF54)	3	12	18:00:00	0
An. coluzzii (Ngousso)	P. falciparum (NF54)	5	19:00 to 20:00	10		An. coluzzii (Ngousso)	P. falciparum (NF54)	3	12	18:00:00	0
An. coluzzii (Ngousso)	P. falciparum (NF54)	5	19:00 to 20:00	8		An. coluzzii (Ngousso)	P. falciparum (NF54)	3	12	18:00:00	0
An. coluzzii (Ngousso)	P. falciparum (NF54)	5	19:00 to 20:00	0		An. coluzzii (Ngousso)	P. falciparum (NF54)	3	12	18:00:00	0
An. coluzzii (Ngousso)	P. falciparum (NF54)	5	19:00 to 20:00	0		An. coluzzii (Ngousso)	P. falciparum (NF54)	3	12	18:00:00	0
An. coluzzii (Ngousso)	P. falciparum (NF54)	5	19:00 to 20:00	0		An. coluzzii (Ngousso)	P. falciparum (NF54)	3	12	18:00:00	0
An. coluzzii (Ngousso)	P. falciparum (NF54)	5	19:00 to 20:00	16		An. coluzzii (Ngousso)	P. falciparum (NF54)	3	12	18:00:00	0
An. coluzzii (Ngousso)	P. falciparum (NF54)	5	19:00 to 20:00	20		An. coluzzii (Ngousso)	P. falciparum (NF54)	3	12	18:00:00	0
An. coluzzii (Ngousso)	P. falciparum (NF54)	5	19:00 to 20:00	8		An. coluzzii (Ngousso)	P. falciparum (NF54)	3	12	18:00:00	0
An. coluzzii (Ngousso)	P. falciparum (NF54)	5	19:00 to 20:00	14		An. coluzzii (Ngousso)	P. falciparum (NF54)	3	12	18:00:00	0
An. coluzzii (Ngousso)	P. falciparum (NF54)	5	19:00 to 20:00	13		An. coluzzii (Ngousso)	P. falciparum (NF54)	3	12	18:00:00	0
An. coluzzii (Ngousso)	P. falciparum (NF54)	5	19:00 to 20:00	0		An. coluzzii (Ngousso)	P. falciparum (NF54)	3	12	18:00:00	0
An. coluzzii (Ngousso)	P. falciparum (NF54)	5	19:00 to 20:00	0		An. coluzzii (Ngousso)	P. falciparum (NF54)	3	12	18:00:00	20
An. coluzzii (Ngousso)	P. falciparum (NF54)	5	19:00 to 20:00	85		An. coluzzii (Ngousso)	P. falciparum (NF54)	3	12	18:00:00	19
An. coluzzii (Ngousso)	P. falciparum (NF54)	5	19:00 to 20:00	7		An. coluzzii (Ngousso)	P. falciparum (NF54)	3	12	18:00:00	0
An. coluzzii (Ngousso)	P. falciparum (NF54)	5	19:00 to 20:00	52		An. coluzzii (Ngousso)	P. falciparum (NF54)	3	12	18:00:00	0
An. coluzzii (Ngousso)	P. falciparum (NF54)	5	19:00 to 20:00	10		An. coluzzii (Ngousso)	P. falciparum (NF54)	3	12	18:00:00	0
An. coluzzii (Ngousso)	P. falciparum (NF54)	5	19:00 to 20:00	52		An. coluzzii (Ngousso)	P. falciparum (NF54)	3	12	18:00:00	0
An. coluzzii (Ngousso)	P. falciparum (NF54)	5	19:00 to 20:00	0		An. coluzzii (Ngousso)	P. falciparum (NF54)	3	12	18:00:00	0
An. coluzzii (Ngousso)	P. falciparum (NF54)	5	19:00 to 20:00	8		An. coluzzii (Ngousso)	P. falciparum (NF54)	3	12	18:00:00	0
An. coluzzii (Ngousso)	P. falciparum (NF54)	5	19:00 to 20:00	32		An. coluzzii (Ngousso)	P. falciparum (NF54)	3	12	18:00:00	0
An. coluzzii (Ngousso)	P. falciparum (NF54)	5	19:00 to 20:00	13		An. coluzzii (Ngousso)	P. falciparum (NF54)	3	12	18:00:00	0
An. coluzzii (Ngousso)	P. falciparum (NF54)	5	19:00 to 20:00	60		An. coluzzii (Ngousso)	P. falciparum (NF54)	3	12	18:00:00	0
An. coluzzii (Ngousso)	P. falciparum (NF54)	5	19:00 to 20:00	0		An. coluzzii (Ngousso)	P. falciparum (NF54)	3	12	18:00:00	0
An. coluzzii (Ngousso)	P. falciparum (NF54)	5	19:00 to 20:00	15		An. coluzzii (Ngousso)	P. falciparum (NF54)	3	12	18:00:00	6
		5	19:00 to 20:00	0		An. coluzzii (Ngousso)	P. falciparum (NF54)	3	12	18:00:00	94
						An. coluzzii (Ngousso)	P. falciparum (NF54)	3	12	18:00:00	0
						An. coluzzii (Ngousso)	P. falciparum (NF54)	3	12	18:00:00	0
						An. coluzzii (Ngousso)	P. falciparum (NF54)	3	12	18:00:00	0
						An. coluzzii (Ngousso)	P. falciparum (NF54)	3	12	18:00:00	0
						An. coluzzii (Ngousso)	P. falciparum (NF54)	3	12	18:00:00	0
						An. coluzzii (Ngousso)	P. falciparum (NF54)	3	12	18:00:00	0
						An. coluzzii (Ngousso)	P. falciparum (NF54)	3	12	18:00:00	0
						An. coluzzii (Ngousso)	P. falciparum (NF54)	3	12	18:00:00	0
						An. coluzzii (Ngousso)	P. falciparum (NF54)	3	12	18:00:00	0
						An. coluzzii (Ngousso)	P. falciparum (NF54)	3	12	18:00:00	0
						An. coluzzii (Ngousso)	P. falciparum (NF54)	3	12	18:00:00	0
						An. coluzzii (Ngousso)	P. falciparum (NF54)	3	12	18:00:00	0
						An. coluzzii (Ngousso)	P. falciparum (NF54)	3	12	18:00:00	0
						An. coluzzii (Ngousso)	P. falciparum (NF54)	3	12	18:00:00	0
						An. coluzzii (Ngousso)	P. falciparum (NF54)	3	12	18:00:00	1
						An. coluzzii (Ngousso)	P. falciparum (NF54)	3	12	18:00:00	7
						An. coluzzii (Ngousso)	P. falciparum (NF54)	3	12	18:00:00	0
						An. coluzzii (Ngousso)	P. falciparum (NF54)	3	12	18:00:00	0
						An. coluzzii (Ngousso)	P. falciparum (NF54)	3	12	18:00:00	0
						An. coluzzii (Ngousso)	P. falciparum (NF54)	3	12	18:00:00	0
						An. coluzzii (Ngousso)	P. falciparum (NF54)	3	12	18:00:00	0
						An. coluzzii (Ngousso)	P. falciparum (NF54)	3	12	18:00:00	0
						An. coluzzii (Ngousso)	P. falciparum (NF54)	3	12	18:00:00	0
						An. coluzzii (Ngousso)	P. falciparum (NF54)	3	12	18:00:00	0
						An. coluzzii (Ngousso)	P. falciparum (NF54)	3	12	18:00:00	0
						An. coluzzii (Ngousso)	P. falciparum (NF54)	3	12	18:00:00	0
						An. coluzzii (Ngousso)	P. falciparum (NF54)	3	12	18:00:00	0
						An. coluzzii (Ngousso)	P. falciparum (NF54)	3	12	18:00:00	52
						An. coluzzii (Ngousso)	P. falciparum (NF54)	3	12	18:00:00	12
						An. coluzzii (Ngousso)	P. falciparum (NF54)	3	12	18:00:00	63
						An. coluzzii (Ngousso)	P. falciparum (NF54)	4	12	18:00:00	143
						An. coluzzii (Ngousso)	P. falciparum (NF54)	4	12	18:00:00	12
						An. coluzzii (Ngousso)	P. falciparum (NF54)	4	12	18:00:00	36
						An. coluzzii (Ngousso)	P. falciparum (NF54)	4	12	18:00:00	0
						An. coluzzii (Ngousso)	P. falciparum (NF54)	4	12	18:00:00	72
						An. coluzzii (Ngousso)	P. falciparum (NF54)	4	12	18:00:00	32
						An. coluzzii (Ngousso)	P. falciparum (NF54)	4	12	18:00:00	60
						An. coluzzii (Ngousso)	P. falciparum (NF54)	4	12	18:00:00	110
						An. coluzzii (Ngousso)	P. falciparum (NF54)	4	12	18:00:00	72
						An. coluzzii (Ngousso)	P. falciparum (NF54)	4	12	18:00:00	27
						An. coluzzii (Ngousso)	P. falciparum (NF54)	4	12	18:00:00	0
						An. coluzzii (Ngousso)	P. falciparum (NF54)	4	12	18:00:00	65
						An. coluzzii (Ngousso)	P. falciparum (NF54)	4	12	18:00:00	45
						An. coluzzii (Ngousso)	P. falciparum (NF54)	4	12	18:00:00	0
						An. coluzzii (Ngousso)	P. falciparum (NF54)	4	12	18:00:00	72
						An. coluzzii (Ngousso)	P. falciparum (NF54)	4	12	18:00:00	61
						An. coluzzii (Ngousso)	P. falciparum (NF54)	4	12	18:00:00	33
						An. coluzzii (Ngousso)	P. falciparum (NF54)	4	12	18:00:00	23
						An. coluzzii (Ngousso)	P. falciparum (NF54)	4	12	18:00:00	19
						An. coluzzii (Ngousso)	P. falciparum (NF54)	4	12	18:00:00	0
						An. coluzzii (Ngousso)	P. falciparum (NF54)	4	12	18:00:00	107
						An. coluzzii (Ngousso)	P. falciparum (NF54)	4	12	18:00:00	66
						An. coluzzii (Ngousso)	P. falciparum (NF54)	4	12	18:00:00	168
						An. coluzzii (Ngousso)	P. falciparum (NF54)	4	12	18:00:00	0
						An. coluzzii (Ngousso)	P. falciparum (NF54)	4	12	18:00:00	29
						An. coluzzii (Ngousso)	P. falciparum (NF54)	4	12	18:00:00	0
						An. coluzzii (Ngousso)	P. falciparum (NF54)	4	12	18:00:00	34
						An. coluzzii (Ngousso)	P. falciparum (NF54)	4	12	18:00:00	0
						An. coluzzii (Ngousso)	P. falciparum (NF54)	4	12	18:00:00	0
						An. coluzzii (Ngousso)	P. falciparum (NF54)	4	12	18:00:00	88
						An. coluzzii (Ngousso)	P. falciparum (NF54)	4	12	18:00:00	98
						An. coluzzii (Ngousso)	P. falciparum (NF54)	4	12	18:00:00	51
						An. coluzzii (Ngousso)	P. falciparum (NF54)	4	12	18:00:00	0
						An. coluzzii (Ngousso)	P. falciparum (NF54)	4	12	18:00:00	50
						An. coluzzii (Ngousso)	P. falciparum (NF54)	4	12	18:00:00	62
						An. coluzzii (Ngousso)	P. falciparum (NF54)	4	12	18:00:00	0
						An. coluzzii (Ngousso)	P. falciparum (NF54)	4	12	18:00:00	137
						An. coluzzii (Ngousso)	P. falciparum (NF54)	4	12	18:00:00	10
						An. coluzzii (Ngousso)	P. falciparum (NF54)	4	12	18:00:00	0
						An. coluzzii (Ngousso)	P. falciparum (NF54)	4	12	18:00:00	0
						An. coluzzii (Ngousso)	P. falciparum (NF54)	4	12	18:00:00	0
						An. coluzzii (Ngousso)	P. falciparum (NF54)	4	12	18:00:00	0
						An. coluzzii (Ngousso)	P. falciparum (NF54)	4	12	18:00:00	17
						An. coluzzii (Ngousso)	P. falciparum (NF54)	4	12	18:00:00	0
						An. coluzzii (Ngousso)	P. falciparum (NF54)	4	12	18:00:00	0
						An. coluzzii (Ngousso)	P. falciparum (NF54)	4	12	18:00:00	0
						An. coluzzii (Ngousso)	P. falciparum (NF54)	4	12	18:00:00	11
						An. coluzzii (Ngousso)	P. falciparum (NF54)	4	12	18:00:00	0
						An. coluzzii (Ngousso)	P. falciparum (NF54)	4	12	18:00:00	0
						An. coluzzii (Ngousso)	P. falciparum (NF54)	4	12	18:00:00	0
						An. coluzzii (Ngousso)	P. falciparum (NF54)	4	12	18:00:00	0
						An. coluzzii (Ngousso)	P. falciparum (NF54)	4	12	18:00:00	0
						An. coluzzii (Ngousso)	P. falciparum (NF54)	4	12	18:00:00	0
						An. coluzzii (Ngousso)	P. falciparum (NF54)	1	18	1900-01-24	0
						An. coluzzii (Ngousso)	P. falciparum (NF54)	1	18	1900-01-24	68
						An. coluzzii (Ngousso)	P. falciparum (NF54)	1	18	1900-01-24	129
						An. coluzzii (Ngousso)	P. falciparum (NF54)	1	18	1900-01-24	118
						An. coluzzii (Ngousso)	P. falciparum (NF54)	1	18	1900-01-24	149
						An. coluzzii (Ngousso)	P. falciparum (NF54)	1	18	1900-01-24	52
						An. coluzzii (Ngousso)	P. falciparum (NF54)	1	18	1900-01-24	0
						An. coluzzii (Ngousso)	P. falciparum (NF54)	1	18	1900-01-24	265
						An. coluzzii (Ngousso)	P. falciparum (NF54)	1	18	1900-01-24	486
						An. coluzzii (Ngousso)	P. falciparum (NF54)	1	18	1900-01-24	69
						An. coluzzii (Ngousso)	P. falciparum (NF54)	1	18	1900-01-24	21
						An. coluzzii (Ngousso)	P. falciparum (NF54)	1	18	1900-01-24	223
						An. coluzzii (Ngousso)	P. falciparum (NF54)	1	18	1900-01-24	22
						An. coluzzii (Ngousso)	P. falciparum (NF54)	1	18	1900-01-24	168
						An. coluzzii (Ngousso)	P. falciparum (NF54)	1	18	1900-01-24	50
						An. coluzzii (Ngousso)	P. falciparum (NF54)	1	18	1900-01-24	3
						An. coluzzii (Ngousso)	P. falciparum (NF54)	1	18	1900-01-24	3
						An. coluzzii (Ngousso)	P. falciparum (NF54)	1	18	1900-01-24	107
						An. coluzzii (Ngousso)	P. falciparum (NF54)	1	18	1900-01-24	32
						An. coluzzii (Ngousso)	P. falciparum (NF54)	1	18	1900-01-24	190
						An. coluzzii (Ngousso)	P. falciparum (NF54)	1	18	1900-01-24	53
						An. coluzzii (Ngousso)	P. falciparum (NF54)	1	18	1900-01-24	234
						An. coluzzii (Ngousso)	P. falciparum (NF54)	1	18	1900-01-24	312
						An. coluzzii (Ngousso)	P. falciparum (NF54)	1	18	1900-01-24	228
						An. coluzzii (Ngousso)	P. falciparum (NF54)	1	18	1900-01-24	40
						An. coluzzii (Ngousso)	P. falciparum (NF54)	1	18	1900-01-24	293
						An. coluzzii (Ngousso)	P. falciparum (NF54)	1	18	1900-01-24	4
						An. coluzzii (Ngousso)	P. falciparum (NF54)	1	18	1900-01-24	83
						An. coluzzii (Ngousso)	P. falciparum (NF54)	1	18	1900-01-24	169
						An. coluzzii (Ngousso)	P. falciparum (NF54)	1	18	1900-01-24	47
						An. coluzzii (Ngousso)	P. falciparum (NF54)	1	18	1900-01-24	174
						An. coluzzii (Ngousso)	P. falciparum (NF54)	1	18	1900-01-24	94
						An. coluzzii (Ngousso)	P. falciparum (NF54)	1	18	1900-01-24	430
						An. coluzzii (Ngousso)	P. falciparum (NF54)	1	18	1900-01-24	12
						An. coluzzii (Ngousso)	P. falciparum (NF54)	1	18	1900-01-24	184
						An. coluzzii (Ngousso)	P. falciparum (NF54)	1	18	1900-01-24	289
						An. coluzzii (Ngousso)	P. falciparum (NF54)	1	18	1900-01-24	215
						An. coluzzii (Ngousso)	P. falciparum (NF54)	1	18	1900-01-24	52
						An. coluzzii (Ngousso)	P. falciparum (NF54)	1	18	1900-01-24	0
						An. coluzzii (Ngousso)	P. falciparum (NF54)	1	18	1900-01-24	8
						An. coluzzii (Ngousso)	P. falciparum (NF54)	1	18	1900-01-24	93
						An. coluzzii (Ngousso)	P. falciparum (NF54)	2	18	1900-01-24	43
						An. coluzzii (Ngousso)	P. falciparum (NF54)	2	18	1900-01-24	494
						An. coluzzii (Ngousso)	P. falciparum (NF54)	2	18	1900-01-24	28
						An. coluzzii (Ngousso)	P. falciparum (NF54)	2	18	1900-01-24	49
						An. coluzzii (Ngousso)	P. falciparum (NF54)	2	18	1900-01-24	162
						An. coluzzii (Ngousso)	P. falciparum (NF54)	2	18	1900-01-24	159
						An. coluzzii (Ngousso)	P. falciparum (NF54)	2	18	1900-01-24	64
						An. coluzzii (Ngousso)	P. falciparum (NF54)	2	18	1900-01-24	144
						An. coluzzii (Ngousso)	P. falciparum (NF54)	2	18	1900-01-24	43
						An. coluzzii (Ngousso)	P. falciparum (NF54)	2	18	1900-01-24	89
						An. coluzzii (Ngousso)	P. falciparum (NF54)	2	18	1900-01-24	263
						An. coluzzii (Ngousso)	P. falciparum (NF54)	2	18	1900-01-24	6
						An. coluzzii (Ngousso)	P. falciparum (NF54)	2	18	1900-01-24	86
						An. coluzzii (Ngousso)	P. falciparum (NF54)	2	18	1900-01-24	155
						An. coluzzii (Ngousso)	P. falciparum (NF54)	2	18	1900-01-24	232
						An. coluzzii (Ngousso)	P. falciparum (NF54)	2	18	1900-01-24	65
						An. coluzzii (Ngousso)	P. falciparum (NF54)	2	18	1900-01-24	90
						An. coluzzii (Ngousso)	P. falciparum (NF54)	2	18	1900-01-24	243
						An. coluzzii (Ngousso)	P. falciparum (NF54)	2	18	1900-01-24	29
						An. coluzzii (Ngousso)	P. falciparum (NF54)	2	18	1900-01-24	219
						An. coluzzii (Ngousso)	P. falciparum (NF54)	2	18	1900-01-24	216
						An. coluzzii (Ngousso)	P. falciparum (NF54)	2	18	1900-01-24	96
						An. coluzzii (Ngousso)	P. falciparum (NF54)	2	18	1900-01-24	242
						An. coluzzii (Ngousso)	P. falciparum (NF54)	2	18	1900-01-24	108
						An. coluzzii (Ngousso)	P. falciparum (NF54)	2	18	1900-01-24	42
						An. coluzzii (Ngousso)	P. falciparum (NF54)	2	18	1900-01-24	71
						An. coluzzii (Ngousso)	P. falciparum (NF54)	2	18	1900-01-24	0
						An. coluzzii (Ngousso)	P. falciparum (NF54)	2	18	1900-01-24	160
						An. coluzzii (Ngousso)	P. falciparum (NF54)	2	18	1900-01-24	60
						An. coluzzii (Ngousso)	P. falciparum (NF54)	2	18	1900-01-24	75
						An. coluzzii (Ngousso)	P. falciparum (NF54)	2	18	1900-01-24	201
						An. coluzzii (Ngousso)	P. falciparum (NF54)	2	18	1900-01-24	40
						An. coluzzii (Ngousso)	P. falciparum (NF54)	2	18	1900-01-24	0
						An. coluzzii (Ngousso)	P. falciparum (NF54)	2	18	1900-01-24	75
						An. coluzzii (Ngousso)	P. falciparum (NF54)	2	18	1900-01-24	128
						An. coluzzii (Ngousso)	P. falciparum (NF54)	2	18	1900-01-24	182
						An. coluzzii (Ngousso)	P. falciparum (NF54)	2	18	1900-01-24	312
						An. coluzzii (Ngousso)	P. falciparum (NF54)	2	18	1900-01-24	41
						An. coluzzii (Ngousso)	P. falciparum (NF54)	2	18	1900-01-24	333
						An. coluzzii (Ngousso)	P. falciparum (NF54)	2	18	1900-01-24	0
						An. coluzzii (Ngousso)	P. falciparum (NF54)	2	18	1900-01-24	0
						An. coluzzii (Ngousso)	P. falciparum (NF54)	2	18	1900-01-24	28
						An. coluzzii (Ngousso)	P. falciparum (NF54)	2	18	1900-01-24	50
						An. coluzzii (Ngousso)	P. falciparum (NF54)	3	18	1900-01-24	81
						An. coluzzii (Ngousso)	P. falciparum (NF54)	3	18	1900-01-24	26
						An. coluzzii (Ngousso)	P. falciparum (NF54)	3	18	1900-01-24	12
						An. coluzzii (Ngousso)	P. falciparum (NF54)	3	18	1900-01-24	0
						An. coluzzii (Ngousso)	P. falciparum (NF54)	3	18	1900-01-24	0
						An. coluzzii (Ngousso)	P. falciparum (NF54)	3	18	1900-01-24	0
						An. coluzzii (Ngousso)	P. falciparum (NF54)	3	18	1900-01-24	0
						An. coluzzii (Ngousso)	P. falciparum (NF54)	3	18	1900-01-24	0
						An. coluzzii (Ngousso)	P. falciparum (NF54)	3	18	1900-01-24	3
						An. coluzzii (Ngousso)	P. falciparum (NF54)	3	18	1900-01-24	0
						An. coluzzii (Ngousso)	P. falciparum (NF54)	3	18	1900-01-24	0
						An. coluzzii (Ngousso)	P. falciparum (NF54)	3	18	1900-01-24	102
						An. coluzzii (Ngousso)	P. falciparum (NF54)	3	18	1900-01-24	3
						An. coluzzii (Ngousso)	P. falciparum (NF54)	3	18	1900-01-24	20
						An. coluzzii (Ngousso)	P. falciparum (NF54)	3	18	1900-01-24	4
						An. coluzzii (Ngousso)	P. falciparum (NF54)	3	18	1900-01-24	0
						An. coluzzii (Ngousso)	P. falciparum (NF54)	3	18	1900-01-24	12
						An. coluzzii (Ngousso)	P. falciparum (NF54)	3	18	1900-01-24	0
						An. coluzzii (Ngousso)	P. falciparum (NF54)	3	18	1900-01-24	0
						An. coluzzii (Ngousso)	P. falciparum (NF54)	3	18	1900-01-24	7
						An. coluzzii (Ngousso)	P. falciparum (NF54)	3	18	1900-01-24	1
						An. coluzzii (Ngousso)	P. falciparum (NF54)	3	18	1900-01-24	0
						An. coluzzii (Ngousso)	P. falciparum (NF54)	3	18	1900-01-24	0
						An. coluzzii (Ngousso)	P. falciparum (NF54)	3	18	1900-01-24	0
						An. coluzzii (Ngousso)	P. falciparum (NF54)	3	18	1900-01-24	2
						An. coluzzii (Ngousso)	P. falciparum (NF54)	3	18	1900-01-24	6
						An. coluzzii (Ngousso)	P. falciparum (NF54)	3	18	1900-01-24	5
						An. coluzzii (Ngousso)	P. falciparum (NF54)	3	18	1900-01-24	50
						An. coluzzii (Ngousso)	P. falciparum (NF54)	3	18	1900-01-24	36
						An. coluzzii (Ngousso)	P. falciparum (NF54)	3	18	1900-01-24	2
						An. coluzzii (Ngousso)	P. falciparum (NF54)	3	18	1900-01-24	1
						An. coluzzii (Ngousso)	P. falciparum (NF54)	3	18	1900-01-24	10
						An. coluzzii (Ngousso)	P. falciparum (NF54)	3	18	1900-01-24	0
						An. coluzzii (Ngousso)	P. falciparum (NF54)	3	18	1900-01-24	38
						An. coluzzii (Ngousso)	P. falciparum (NF54)	3	18	1900-01-24	33
						An. coluzzii (Ngousso)	P. falciparum (NF54)	3	18	1900-01-24	7
						An. coluzzii (Ngousso)	P. falciparum (NF54)	3	18	1900-01-24	58
						An. coluzzii (Ngousso)	P. falciparum (NF54)	3	18	1900-01-24	6
						An. coluzzii (Ngousso)	P. falciparum (NF54)	3	18	1900-01-24	37
						An. coluzzii (Ngousso)	P. falciparum (NF54)	3	18	1900-01-24	53
						An. coluzzii (Ngousso)	P. falciparum (NF54)	3	18	1900-01-24	0
						An. coluzzii (Ngousso)	P. falciparum (NF54)	3	18	1900-01-24	48
						An. coluzzii (Ngousso)	P. falciparum (NF54)	3	18	1900-01-24	58
						An. coluzzii (Ngousso)	P. falciparum (NF54)	3	18	1900-01-24	13
						An. coluzzii (Ngousso)	P. falciparum (NF54)	3	18	1900-01-24	42
						An. coluzzii (Ngousso)	P. falciparum (NF54)	3	18	1900-01-24	0
						An. coluzzii (Ngousso)	P. falciparum (NF54)	3	18	1900-01-24	27
						An. coluzzii (Ngousso)	P. falciparum (NF54)	3	18	1900-01-24	20
						An. coluzzii (Ngousso)	P. falciparum (NF54)	3	18	1900-01-24	0
						An. coluzzii (Ngousso)	P. falciparum (NF54)	3	18	1900-01-24	1
						An. coluzzii (Ngousso)	P. falciparum (NF54)	3	18	1900-01-24	0
						An. coluzzii (Ngousso)	P. falciparum (NF54)	3	18	1900-01-24	24
						An. coluzzii (Ngousso)	P. falciparum (NF54)	3	18	1900-01-24	63
						An. coluzzii (Ngousso)	P. falciparum (NF54)	3	18	1900-01-24	9
						An. coluzzii (Ngousso)	P. falciparum (NF54)	3	18	1900-01-24	0
						An. coluzzii (Ngousso)	P. falciparum (NF54)	3	18	1900-01-24	0
						An. coluzzii (Ngousso)	P. falciparum (NF54)	3	18	1900-01-24	0
						An. coluzzii (Ngousso)	P. falciparum (NF54)	3	18	1900-01-24	1
						An. coluzzii (Ngousso)	P. falciparum (NF54)	3	18	1900-01-24	0
						An. coluzzii (Ngousso)	P. falciparum (NF54)	3	18	1900-01-24	42
						An. coluzzii (Ngousso)	P. falciparum (NF54)	3	18	1900-01-24	0
						An. coluzzii (Ngousso)	P. falciparum (NF54)	3	18	1900-01-24	219
						An. coluzzii (Ngousso)	P. falciparum (NF54)	3	18	1900-01-24	0
						An. coluzzii (Ngousso)	P. falciparum (NF54)	3	18	1900-01-24	13
						An. coluzzii (Ngousso)	P. falciparum (NF54)	3	18	1900-01-24	33
						An. coluzzii (Ngousso)	P. falciparum (NF54)	3	18	1900-01-24	82
						An. coluzzii (Ngousso)	P. falciparum (NF54)	3	18	1900-01-24	0
						An. coluzzii (Ngousso)	P. falciparum (NF54)	3	18	1900-01-24	90
						An. coluzzii (Ngousso)	P. falciparum (NF54)	3	18	1900-01-24	15
						An. coluzzii (Ngousso)	P. falciparum (NF54)	4	18	1900-01-24	0
						An. coluzzii (Ngousso)	P. falciparum (NF54)	4	18	1900-01-24	0
						An. coluzzii (Ngousso)	P. falciparum (NF54)	4	18	1900-01-24	0
						An. coluzzii (Ngousso)	P. falciparum (NF54)	4	18	1900-01-24	3
						An. coluzzii (Ngousso)	P. falciparum (NF54)	4	18	1900-01-24	101
						An. coluzzii (Ngousso)	P. falciparum (NF54)	4	18	1900-01-24	73
						An. coluzzii (Ngousso)	P. falciparum (NF54)	4	18	1900-01-24	54
						An. coluzzii (Ngousso)	P. falciparum (NF54)	4	18	1900-01-24	87
						An. coluzzii (Ngousso)	P. falciparum (NF54)	4	18	1900-01-24	3
						An. coluzzii (Ngousso)	P. falciparum (NF54)	4	18	1900-01-24	25
						An. coluzzii (Ngousso)	P. falciparum (NF54)	4	18	1900-01-24	60
						An. coluzzii (Ngousso)	P. falciparum (NF54)	4	18	1900-01-24	0
						An. coluzzii (Ngousso)	P. falciparum (NF54)	4	18	1900-01-24	0
						An. coluzzii (Ngousso)	P. falciparum (NF54)	4	18	1900-01-24	50
						An. coluzzii (Ngousso)	P. falciparum (NF54)	4	18	1900-01-24	75
						An. coluzzii (Ngousso)	P. falciparum (NF54)	4	18	1900-01-24	13
						An. coluzzii (Ngousso)	P. falciparum (NF54)	4	18	1900-01-24	0
						An. coluzzii (Ngousso)	P. falciparum (NF54)	4	18	1900-01-24	42
						An. coluzzii (Ngousso)	P. falciparum (NF54)	4	18	1900-01-24	51
						An. coluzzii (Ngousso)	P. falciparum (NF54)	4	18	1900-01-24	11
						An. coluzzii (Ngousso)	P. falciparum (NF54)	4	18	1900-01-24	157
						An. coluzzii (Ngousso)	P. falciparum (NF54)	4	18	1900-01-24	60
						An. coluzzii (Ngousso)	P. falciparum (NF54)	4	18	1900-01-24	0
						An. coluzzii (Ngousso)	P. falciparum (NF54)	4	18	1900-01-24	0
						An. coluzzii (Ngousso)	P. falciparum (NF54)	4	18	1900-01-24	0
						An. coluzzii (Ngousso)	P. falciparum (NF54)	4	18	1900-01-24	53
						An. coluzzii (Ngousso)	P. falciparum (NF54)	4	18	1900-01-24	0
						An. coluzzii (Ngousso)	P. falciparum (NF54)	4	18	1900-01-24	0
						An. coluzzii (Ngousso)	P. falciparum (NF54)	4	18	1900-01-24	78
						An. coluzzii (Ngousso)	P. falciparum (NF54)	4	18	1900-01-24	1
						An. coluzzii (Ngousso)	P. falciparum (NF54)	4	18	1900-01-24	92
						An. coluzzii (Ngousso)	P. falciparum (NF54)	4	18	1900-01-24	42
						An. coluzzii (Ngousso)	P. falciparum (NF54)	4	18	1900-01-24	0
						An. coluzzii (Ngousso)	P. falciparum (NF54)	4	18	1900-01-24	0
						An. coluzzii (Ngousso)	P. falciparum (NF54)	4	18	1900-01-24	91
						An. coluzzii (Ngousso)	P. falciparum (NF54)	4	18	1900-01-24	10
						An. coluzzii (Ngousso)	P. falciparum (NF54)	4	18	1900-01-24	0
						An. coluzzii (Ngousso)	P. falciparum (NF54)	4	18	1900-01-24	31
						An. coluzzii (Ngousso)	P. falciparum (NF54)	4	18	1900-01-24	1
						An. coluzzii (Ngousso)	P. falciparum (NF54)	4	18	1900-01-24	32
						An. coluzzii (Ngousso)	P. falciparum (NF54)	4	18	1900-01-24	75
						An. coluzzii (Ngousso)	P. falciparum (NF54)	4	18	1900-01-24	0
						An. coluzzii (Ngousso)	P. falciparum (NF54)	4	18	1900-01-24	44
						An. coluzzii (Ngousso)	P. falciparum (NF54)	4	18	1900-01-24	27
						An. coluzzii (Ngousso)	P. falciparum (NF54)	4	18	1900-01-24	1
						An. coluzzii (Ngousso)	P. falciparum (NF54)	4	18	1900-01-24	98
						An. coluzzii (Ngousso)	P. falciparum (NF54)	4	18	1900-01-24	38
						An. coluzzii (Ngousso)	P. falciparum (NF54)	4	18	1900-01-24	86
						An. coluzzii (Ngousso)	P. falciparum (NF54)	4	18	1900-01-24	14
